# Supplementary material for: Protein tyrosine phosphatases in cell adhesion
Source: Biochem J. 2021 Mar 10;478(5):1061–83. doi: 10.1042/BCJ20200511 (PMC7959691; doi:10.1042/BCJ20200511)
Supplement: Supplementary File [file BCJ-478-1061-s1.xlsx]

## Sheet: protein_ptp (1)
bait	prey	method	Type_of_junction
PTPN1	ACTB	APMS	focal_adh
PTPN1	RNF213	APMS	focal_adh
PTPN1	SNRPD2	APMS	Hippo-Yap
PTPN1	TOMM70A	APMS	focal_adh
PTPN12	SHC1	APMS	Desmosome
PTPN13	PLEKHA1	APMS	Tight_Junction
PTPN13	PLEKHA1	APMS	E-Cad
PTPN13	PLEKHA1	APMS	Hippo-Yap
PTPN13	STXBP4	APMS	Tight_Junction
PTPN13	STXBP4	APMS	Hippo-Yap
PTPN14	CRLF3	APMS	Hippo-Yap
PTPN14	PDLIM7	APMS	focal_adh
PTPN14	PDLIM7	APMS	Tight_Junction
PTPN14	PDLIM7	APMS	E-Cad
PTPN14	PDLIM7	APMS	Hippo-Yap
PTPN18	AIFM1	APMS	focal_adh
PTPN18	AIP	APMS	focal_adh
PTPN18	AIP	APMS	Hippo-Yap
PTPN18	ATP5A1	APMS	focal_adh
PTPN18	ATXN2	APMS	focal_adh
PTPN18	BAG2	APMS	focal_adh
PTPN18	BAG2	APMS	Tight_Junction
PTPN18	BAG2	APMS	Hippo-Yap
PTPN18	BAG5	APMS	Hippo-Yap
PTPN18	DNAJA2	APMS	Tight_Junction
PTPN18	DNAJB1	APMS	focal_adh
PTPN18	DNAJB1	APMS	E-Cad
PTPN18	DNAJB1	APMS	Hippo-Yap
PTPN18	DNAJC7	APMS	focal_adh
PTPN18	IRS4	APMS	Hippo-Yap
PTPN18	NUP155	APMS	focal_adh
PTPN18	NUP155	APMS	Tight_Junction
PTPN18	STOML2	APMS	focal_adh
PTPN18	TUBB2A	APMS	focal_adh
PTPN18	TUBB2A	APMS	Tight_Junction
PTPN18	TUBB2A	APMS	Hippo-Yap
PTPN18	TUBB6	APMS	focal_adh
PTPN18	TUBB6	APMS	Hippo-Yap
PTPN2	CALU	APMS	focal_adh
PTPN2	CALU	APMS	Tight_Junction
PTPN2	CALU	APMS	Hemidesmosome
PTPN2	HADHA	APMS	focal_adh
PTPN2	HADHA	APMS	Tight_Junction
PTPN2	HADHA	APMS	Hippo-Yap
PTPN2	HARS	APMS	focal_adh
PTPN2	HARS	APMS	Tight_Junction
PTPN2	KPNA1	APMS	focal_adh
PTPN2	NUP50	APMS	focal_adh
PTPN2	PSMC1	APMS	focal_adh
PTPN2	PSMC1	APMS	Tight_Junction
PTPN2	PSMC2	APMS	Tight_Junction
PTPN2	PSMC4	APMS	focal_adh
PTPN2	PSMC4	APMS	Tight_Junction
PTPN2	PSMC5	APMS	focal_adh
PTPN2	PSMC5	APMS	Tight_Junction
PTPN2	PSMC6	APMS	focal_adh
PTPN2	PSMC6	APMS	Tight_Junction
PTPN2	PSMD1	APMS	focal_adh
PTPN2	PSMD1	APMS	Desmosome
PTPN2	PSMD10	APMS	focal_adh
PTPN2	PSMD2	APMS	focal_adh
PTPN2	PSMD2	APMS	Tight_Junction
PTPN2	PSMD2	APMS	Desmosome
PTPN2	PSMD4	APMS	focal_adh
PTPN2	PSMD4	APMS	Desmosome
PTPN2	PSMD6	APMS	focal_adh
PTPN2	PSMD6	APMS	Tight_Junction
PTPN2	PSMD6	APMS	Desmosome
PTPN21	AJUBA	APMS	Tight_Junction
PTPN21	LPP	APMS	focal_adh
PTPN21	LPP	APMS	Tight_Junction
PTPN21	LPP	APMS	E-Cad
PTPN21	LPP	APMS	Desmosome
PTPN21	PFDN6	APMS	Hippo-Yap
PTPN21	TRIP6	APMS	focal_adh
PTPN21	TRIP6	APMS	Tight_Junction
PTPN21	TRIP6	APMS	E-Cad
PTPN21	TRIP6	APMS	Desmosome
PTPN21	USP9X	APMS	focal_adh
PTPN21	USP9X	APMS	Tight_Junction
PTPN21	USP9X	APMS	Hippo-Yap
PTPN21	USP9X	APMS	Desmosome
PTPN21	VBP1	APMS	focal_adh
PTPN23	CLINT1	APMS	focal_adh
PTPN23	CLINT1	APMS	Tight_Junction
PTPN23	CLINT1	APMS	E-Cad
PTPN23	CLTA	APMS	focal_adh
PTPN23	CLTA	APMS	Tight_Junction
PTPN23	CLTB	APMS	focal_adh
PTPN23	CLTC	APMS	focal_adh
PTPN23	CLTC	APMS	Tight_Junction
PTPN23	LEPRE1	APMS	focal_adh
PTPN23	ZFYVE16	APMS	E-Cad
PTPN3	SHKBP1	APMS	Hippo-Yap
PTPN3	SLC1A5	APMS	Tight_Junction
PTPN3	SLC1A5	APMS	E-Cad
PTPN3	YWHAB	APMS	focal_adh
PTPN3	YWHAB	APMS	Tight_Junction
PTPN3	YWHAB	APMS	E-Cad
PTPN3	YWHAB	APMS	Hippo-Yap
PTPN3	YWHAE	APMS	focal_adh
PTPN3	YWHAE	APMS	E-Cad
PTPN3	YWHAE	APMS	Hippo-Yap
PTPN3	YWHAG	APMS	focal_adh
PTPN3	YWHAG	APMS	Tight_Junction
PTPN3	YWHAG	APMS	Hippo-Yap
PTPN3	YWHAH	APMS	focal_adh
PTPN3	YWHAH	APMS	Tight_Junction
PTPN3	YWHAH	APMS	Hippo-Yap
PTPN3	YWHAQ	APMS	focal_adh
PTPN3	YWHAQ	APMS	Tight_Junction
PTPN3	YWHAQ	APMS	Hippo-Yap
PTPN3	YWHAZ	APMS	focal_adh
PTPN3	YWHAZ	APMS	Tight_Junction
PTPN3	YWHAZ	APMS	E-Cad
PTPN3	YWHAZ	APMS	Hippo-Yap
PTPN4	ADH5	APMS	focal_adh
PTPN4	LTBP1	APMS	focal_adh
PTPN4	MPP7	APMS	E-Cad
PTPN4	MPP7	APMS	Hippo-Yap
PTPN4	PAK4	APMS	focal_adh
PTPN4	PAK4	APMS	Tight_Junction
PTPN4	PAK4	APMS	E-Cad
PTPN4	PAK4	APMS	Hippo-Yap
PTPN4	SHKBP1	APMS	Hippo-Yap
PTPN4	YWHAG	APMS	focal_adh
PTPN4	YWHAG	APMS	Tight_Junction
PTPN4	YWHAG	APMS	Hippo-Yap
PTPN4	YWHAH	APMS	focal_adh
PTPN4	YWHAH	APMS	Tight_Junction
PTPN4	YWHAH	APMS	Hippo-Yap
PTPN4	YWHAQ	APMS	focal_adh
PTPN4	YWHAQ	APMS	Tight_Junction
PTPN4	YWHAQ	APMS	Hippo-Yap
PTPN4	YWHAZ	APMS	focal_adh
PTPN4	YWHAZ	APMS	Tight_Junction
PTPN4	YWHAZ	APMS	E-Cad
PTPN4	YWHAZ	APMS	Hippo-Yap
PTPRA	ARL2	APMS	focal_adh
PTPRA	ARL2	APMS	Desmosome
PTPRA	ATXN2	APMS	focal_adh
PTPRA	GRB2	APMS	focal_adh
PTPRA	GRB2	APMS	Tight_Junction
PTPRA	NCBP1	APMS	focal_adh
PTPRA	PSAT1	APMS	focal_adh
PTPRA	PSAT1	APMS	Tight_Junction
PTPRA	VPS25	APMS	focal_adh
PTPRD	COPG2	APMS	Tight_Junction
PTPRD	COPG2	APMS	E-Cad
PTPRD	COPG2	APMS	Hemidesmosome
PTPRD	COPG2	APMS	Desmosome
PTPRD	HADHA	APMS	focal_adh
PTPRD	HADHA	APMS	Tight_Junction
PTPRD	HADHA	APMS	Hippo-Yap
PTPRD	HADHB	APMS	focal_adh
PTPRD	HADHB	APMS	Hippo-Yap
PTPRD	TPP2	APMS	focal_adh
PTPRD	TPP2	APMS	Tight_Junction
PTPRD	TPP2	APMS	Desmosome
PTPRE	BZW2	APMS	focal_adh
PTPRE	BZW2	APMS	E-Cad
PTPRE	CPVL	APMS	Hippo-Yap
PTPRE	CSE1L	APMS	focal_adh
PTPRE	CSE1L	APMS	Tight_Junction
PTPRE	GRB2	APMS	focal_adh
PTPRE	GRB2	APMS	Tight_Junction
PTPRE	XPO1	APMS	focal_adh
PTPRE	XPO1	APMS	Tight_Junction
PTPRE	XPO1	APMS	Desmosome
PTPRE	XPOT	APMS	focal_adh
PTPRE	XPOT	APMS	Tight_Junction
PTPRK	ATP2A2	APMS	focal_adh
PTPRK	ATP2A2	APMS	Tight_Junction
PTPRN2	MON2	APMS	focal_adh
PTPRN2	MOSPD2	APMS	Hemidesmosome
PTPRN2	SEC61A1	APMS	focal_adh
PTPRR	ALDH18A1	APMS	focal_adh
PTPRR	ALDH18A1	APMS	Tight_Junction
PTPRR	ALDH18A1	APMS	Hippo-Yap
PTPRR	MAPK1	APMS	focal_adh
PTPRR	MAPK1	APMS	Tight_Junction
PTPRR	MAPK3	APMS	Tight_Junction
PTPRR	PNMA2	APMS	Hippo-Yap
PTPRT	ATP2A2	APMS	focal_adh
PTPRT	ATP2A2	APMS	Tight_Junction
PTPRU	ARL2	APMS	focal_adh
PTPRU	ARL2	APMS	Desmosome
PTPRK	DLG5	APMS_Fearnley	focal_adh
PTPRK	DLG5	APMS_Fearnley	E-Cad
PTPRK	SEC16A	APMS_Fearnley	focal_adh
PTPRK	SEC16A	APMS_Fearnley	Tight_Junction
PTPRK	SEC16A	APMS_Fearnley	Hemidesmosome
PTPRK	SEC16A	APMS_Fearnley	Hippo-Yap
PTPRK	DNAJA3	APMS_Fearnley	focal_adh
PTPRK	DNAJA3	APMS_Fearnley	Hippo-Yap
PTPRK	FAM83H	APMS_Fearnley	Tight_Junction
PTPRK	FAM83H	APMS_Fearnley	E-Cad
PTPRK	PRRC2B	APMS_Fearnley	focal_adh
PTPRK	ABLIM3	APMS_Fearnley	Tight_Junction
PTPRK	ABLIM3	APMS_Fearnley	E-Cad
PTPRK	PKP4	APMS_Fearnley	focal_adh
PTPRK	PKP4	APMS_Fearnley	E-Cad
PTPRK	PKP4	APMS_Fearnley	Hippo-Yap
PTPRK	PKP4	APMS_Fearnley	Desmosome
PTPRK	TFG	APMS_Fearnley	Tight_Junction
PTPRK	RCN2	APMS_Fearnley	Hippo-Yap
PTPRK	COL17A1	APMS_Fearnley	Tight_Junction
PTPRK	COL17A1	APMS_Fearnley	E-Cad
PTPRK	COL17A1	APMS_Fearnley	Hemidesmosome
PTPRK	UBAP2L	APMS_Fearnley	focal_adh
PTPRK	UBAP2L	APMS_Fearnley	Tight_Junction
PTPRK	DSP	APMS_Fearnley	focal_adh
PTPRK	LGALS3BP	APMS_Fearnley	Tight_Junction
PTPRK	TRIP6	APMS_Fearnley	focal_adh
PTPRK	TRIP6	APMS_Fearnley	Tight_Junction
PTPRK	TRIP6	APMS_Fearnley	E-Cad
PTPRK	TRIP6	APMS_Fearnley	Desmosome
PTPRK	ZAK	APMS_Fearnley	Hippo-Yap
PTPRK	ITGB4	APMS_Fearnley	focal_adh
PTPRK	ITGB4	APMS_Fearnley	Tight_Junction
PTPRK	ITGB4	APMS_Fearnley	Hemidesmosome
PTPRK	NUFIP2	APMS_Fearnley	focal_adh
PTPRK	PLEC	APMS_Fearnley	focal_adh
PTPRK	PLEC	APMS_Fearnley	E-Cad
PTPRK	PLEC	APMS_Fearnley	Desmosome
PTPRK	PRKDC	APMS_Fearnley	Hippo-Yap
PTPRK	PRKDC	APMS_Fearnley	Desmosome
PTPRK	CD59	APMS_Fearnley	focal_adh
PTPRK	TGFBI	APMS_Fearnley	focal_adh
PTPRK	TRRAP	APMS_Fearnley	focal_adh
PTPRK	C8B	APMS_Fearnley	focal_adh
PTPRK	PLEKHA5	APMS_Fearnley	Tight_Junction
PTPRK	PLEKHA5	APMS_Fearnley	E-Cad
PTPRK	PLEKHA5	APMS_Fearnley	Hippo-Yap
PTPRK	HSPB1	APMS_Fearnley	focal_adh
PTPRK	HSPB1	APMS_Fearnley	Desmosome
PTPRK	CPSF2	APMS_Fearnley	focal_adh
PTPRK	EMD	APMS_Fearnley	focal_adh
PTPRK	EMD	APMS_Fearnley	E-Cad
PTPRK	EMD	APMS_Fearnley	Hemidesmosome
PTPRK	MLLT4	APMS_Fearnley	focal_adh
PTPRK	MLLT4	APMS_Fearnley	E-Cad
PTPRK	MLLT4	APMS_Fearnley	Hippo-Yap
PTPRK	MAP4K4	APMS_Fearnley	focal_adh
PTPRK	MAP4K4	APMS_Fearnley	Tight_Junction
PTPRK	MAP4K4	APMS_Fearnley	Hippo-Yap
PTPRK	FAM83B	APMS_Fearnley	E-Cad
PTPRK	FAM83B	APMS_Fearnley	Hippo-Yap
PTPRK	PKP3	APMS_Fearnley	Tight_Junction
PTPRK	PKP3	APMS_Fearnley	E-Cad
PTPRK	PKP3	APMS_Fearnley	Desmosome
PTPRK	TRIM29	APMS_Fearnley	E-Cad
PTPRK	CEP170	APMS_Fearnley	focal_adh
PTPRK	CEP170	APMS_Fearnley	Hippo-Yap
PTPRK	PKP2	APMS_Fearnley	focal_adh
PTPRK	PKP2	APMS_Fearnley	Tight_Junction
PTPRK	PKP2	APMS_Fearnley	E-Cad
PTPRK	PKP2	APMS_Fearnley	Hippo-Yap
PTPRK	PTPN14	APMS_Fearnley	Tight_Junction
PTPRK	PTPN14	APMS_Fearnley	Hippo-Yap
PTPRK	CSNK1A1	APMS_Fearnley	focal_adh
PTPRK	CSNK1A1	APMS_Fearnley	Tight_Junction
PTPRK	LAMB3	APMS_Fearnley	Hemidesmosome
PTPRK	LAMA3	APMS_Fearnley	Hemidesmosome
PTPRK	RBM14	APMS_Fearnley	focal_adh
PTPRK	ZC3HAV1	APMS_Fearnley	Tight_Junction
PTPRK	ZC3HAV1	APMS_Fearnley	E-Cad
PTPRK	NUMA1	APMS_Fearnley	focal_adh
PTPRK	NUMA1	APMS_Fearnley	Tight_Junction
PTPRK	ATAD3A	APMS_Fearnley	focal_adh
PTPRK	MRPL14	APMS_Fearnley	focal_adh
PTPRK	NTPCR	APMS_Fearnley	focal_adh
PTPRK	ARHGEF2	APMS_Fearnley	focal_adh
PTPRK	ARHGEF2	APMS_Fearnley	Tight_Junction
PTPRK	ARHGEF2	APMS_Fearnley	Hippo-Yap
PTPRK	PPP1R13L	APMS_Fearnley	E-Cad
PTPRK	PARD3	APMS_Fearnley	focal_adh
PTPRK	PARD3	APMS_Fearnley	Tight_Junction
PTPRK	PARD3	APMS_Fearnley	E-Cad
PTPRK	PARD3	APMS_Fearnley	Hippo-Yap
PTPRK	PARD3	APMS_Fearnley	Desmosome
PTPRK	PLEKHA6	APMS_Fearnley	Tight_Junction
PTPRK	PLEKHA6	APMS_Fearnley	E-Cad
PTPRK	CTNND1	APMS_Fearnley	focal_adh
PTPRK	CTNND1	APMS_Fearnley	Tight_Junction
PTPRK	CTNND1	APMS_Fearnley	E-Cad
PTPN11	G3BP2	BioID_1%SAINT	focal_adh
PTPN11	DLG5	BioID_1%SAINT	focal_adh
PTPN11	DLG5	BioID_1%SAINT	E-Cad
PTPN11	AIFM1	BioID_1%SAINT	focal_adh
PTPN12	SHC1	BioID_1%SAINT	Desmosome
PTPN12	PXN	BioID_1%SAINT	focal_adh
PTPN12	PXN	BioID_1%SAINT	Tight_Junction
PTPN12	PXN	BioID_1%SAINT	E-Cad
PTPN12	NCK2	BioID_1%SAINT	focal_adh
PTPN12	NCK2	BioID_1%SAINT	E-Cad
PTPN12	CSK	BioID_1%SAINT	focal_adh
PTPN12	CSK	BioID_1%SAINT	Tight_Junction
PTPN12	BCAR1	BioID_1%SAINT	focal_adh
PTPN12	BCAR1	BioID_1%SAINT	Tight_Junction
PTPN12	BCAR1	BioID_1%SAINT	Desmosome
PTPN12	ASAP1	BioID_1%SAINT	focal_adh
PTPN12	ASAP1	BioID_1%SAINT	E-Cad
PTPN22	SSX2IP	BioID_1%SAINT	Hippo-Yap
PTPN22	PIBF1	BioID_1%SAINT	Hippo-Yap
PTPN22	OFD1	BioID_1%SAINT	Hippo-Yap
PTPN22	OFD1	BioID_1%SAINT	Desmosome
PTPN22	MIB1	BioID_1%SAINT	focal_adh
PTPN22	LZTS2	BioID_1%SAINT	focal_adh
PTPN22	LZTS2	BioID_1%SAINT	E-Cad
PTPN22	LZTS2	BioID_1%SAINT	Hippo-Yap
PTPN22	LZTS2	BioID_1%SAINT	Desmosome
PTPN22	KIF7	BioID_1%SAINT	Hippo-Yap
PTPN22	KIAA0753	BioID_1%SAINT	Hippo-Yap
PTPN22	DLG5	BioID_1%SAINT	focal_adh
PTPN22	DLG5	BioID_1%SAINT	E-Cad
PTPN22	CSK	BioID_1%SAINT	focal_adh
PTPN22	CSK	BioID_1%SAINT	Tight_Junction
PTPN22	CEP72	BioID_1%SAINT	Hippo-Yap
PTPN22	CCDC138	BioID_1%SAINT	Hippo-Yap
PTPN22	AZI1	BioID_1%SAINT	focal_adh
PTPN22	AZI1	BioID_1%SAINT	Hippo-Yap
PTPN22	MARK2	BioID_1%SAINT	focal_adh
PTPN22	MARK2	BioID_1%SAINT	Tight_Junction
PTPN22	MARK2	BioID_1%SAINT	E-Cad
PTPN22	MARK2	BioID_1%SAINT	Hippo-Yap
PTPN22	MARK2	BioID_1%SAINT	Desmosome
PTPN22	ECH1	BioID_1%SAINT	Hippo-Yap
PTPN22	DNAJA3	BioID_1%SAINT	focal_adh
PTPN22	DNAJA3	BioID_1%SAINT	Hippo-Yap
PTPN22	CCDC77	BioID_1%SAINT	Hippo-Yap
PTPN22	ANKRD26	BioID_1%SAINT	Hippo-Yap
PTPRA	ZDHHC5	BioID_1%SAINT	focal_adh
PTPRA	ZDHHC5	BioID_1%SAINT	E-Cad
PTPRA	YES1	BioID_1%SAINT	focal_adh
PTPRA	YES1	BioID_1%SAINT	Tight_Junction
PTPRA	XPR1	BioID_1%SAINT	focal_adh
PTPRA	XPR1	BioID_1%SAINT	Hippo-Yap
PTPRA	WASF2	BioID_1%SAINT	focal_adh
PTPRA	WASF2	BioID_1%SAINT	Tight_Junction
PTPRA	WASF2	BioID_1%SAINT	E-Cad
PTPRA	UTRN	BioID_1%SAINT	focal_adh
PTPRA	UTRN	BioID_1%SAINT	Tight_Junction
PTPRA	UTRN	BioID_1%SAINT	E-Cad
PTPRA	UTRN	BioID_1%SAINT	Hemidesmosome
PTPRA	UTRN	BioID_1%SAINT	Hippo-Yap
PTPRA	USP6NL	BioID_1%SAINT	focal_adh
PTPRA	USP6NL	BioID_1%SAINT	Tight_Junction
PTPRA	USP6NL	BioID_1%SAINT	E-Cad
PTPRA	UNC5B	BioID_1%SAINT	focal_adh
PTPRA	UACA	BioID_1%SAINT	focal_adh
PTPRA	UACA	BioID_1%SAINT	Tight_Junction
PTPRA	UACA	BioID_1%SAINT	E-Cad
PTPRA	TXNDC5	BioID_1%SAINT	focal_adh
PTPRA	TXNDC5	BioID_1%SAINT	Tight_Junction
PTPRA	TXNDC5	BioID_1%SAINT	Hemidesmosome
PTPRA	TRIP11	BioID_1%SAINT	E-Cad
PTPRA	TRIOBP	BioID_1%SAINT	focal_adh
PTPRA	TRIOBP	BioID_1%SAINT	Tight_Junction
PTPRA	TMEM51	BioID_1%SAINT	E-Cad
PTPRA	STEAP3	BioID_1%SAINT	E-Cad
PTPRA	SPTBN1	BioID_1%SAINT	focal_adh
PTPRA	SPTBN1	BioID_1%SAINT	Tight_Junction
PTPRA	SPTBN1	BioID_1%SAINT	E-Cad
PTPRA	SPTAN1	BioID_1%SAINT	focal_adh
PTPRA	SPTAN1	BioID_1%SAINT	Tight_Junction
PTPRA	SPTAN1	BioID_1%SAINT	E-Cad
PTPRA	SPTAN1	BioID_1%SAINT	Hippo-Yap
PTPRA	SNTB2	BioID_1%SAINT	focal_adh
PTPRA	SNTB2	BioID_1%SAINT	Hippo-Yap
PTPRA	SNTB2	BioID_1%SAINT	Desmosome
PTPRA	SNTB1	BioID_1%SAINT	focal_adh
PTPRA	SNTB1	BioID_1%SAINT	Hippo-Yap
PTPRA	SNAP23	BioID_1%SAINT	focal_adh
PTPRA	SNAP23	BioID_1%SAINT	Tight_Junction
PTPRA	SNAP23	BioID_1%SAINT	E-Cad
PTPRA	SLC4A7	BioID_1%SAINT	E-Cad
PTPRA	SLC3A2	BioID_1%SAINT	focal_adh
PTPRA	SLC3A2	BioID_1%SAINT	E-Cad
PTPRA	SLC38A1	BioID_1%SAINT	E-Cad
PTPRA	SLC30A1	BioID_1%SAINT	E-Cad
PTPRA	SLC12A2	BioID_1%SAINT	Tight_Junction
PTPRA	SLC12A2	BioID_1%SAINT	E-Cad
PTPRA	SCRIB	BioID_1%SAINT	focal_adh
PTPRA	SCRIB	BioID_1%SAINT	Tight_Junction
PTPRA	SCRIB	BioID_1%SAINT	E-Cad
PTPRA	SCRIB	BioID_1%SAINT	Desmosome
PTPRA	ROCK1	BioID_1%SAINT	focal_adh
PTPRA	ROCK1	BioID_1%SAINT	Tight_Junction
PTPRA	ROCK1	BioID_1%SAINT	Desmosome
PTPRA	RICTOR	BioID_1%SAINT	Hippo-Yap
PTPRA	RASAL2	BioID_1%SAINT	focal_adh
PTPRA	RASAL2	BioID_1%SAINT	Hippo-Yap
PTPRA	RAPH1	BioID_1%SAINT	focal_adh
PTPRA	RAPH1	BioID_1%SAINT	E-Cad
PTPRA	PTPN14	BioID_1%SAINT	Tight_Junction
PTPRA	PTPN14	BioID_1%SAINT	Hippo-Yap
PTPRA	PTPN13	BioID_1%SAINT	Tight_Junction
PTPRA	PTPN13	BioID_1%SAINT	Hippo-Yap
PTPRA	PPP1R9A	BioID_1%SAINT	Tight_Junction
PTPRA	PPP1R9A	BioID_1%SAINT	Hippo-Yap
PTPRA	PPFIBP1	BioID_1%SAINT	focal_adh
PTPRA	PPFIBP1	BioID_1%SAINT	Tight_Junction
PTPRA	PPFIBP1	BioID_1%SAINT	E-Cad
PTPRA	PPFIBP1	BioID_1%SAINT	Hippo-Yap
PTPRA	PPFIA1	BioID_1%SAINT	focal_adh
PTPRA	PPFIA1	BioID_1%SAINT	Hippo-Yap
PTPRA	PLEKHA5	BioID_1%SAINT	Tight_Junction
PTPRA	PLEKHA5	BioID_1%SAINT	E-Cad
PTPRA	PLEKHA5	BioID_1%SAINT	Hippo-Yap
PTPRA	PKP4	BioID_1%SAINT	focal_adh
PTPRA	PKP4	BioID_1%SAINT	E-Cad
PTPRA	PKP4	BioID_1%SAINT	Hippo-Yap
PTPRA	PKP4	BioID_1%SAINT	Desmosome
PTPRA	PKP2	BioID_1%SAINT	focal_adh
PTPRA	PKP2	BioID_1%SAINT	Tight_Junction
PTPRA	PKP2	BioID_1%SAINT	E-Cad
PTPRA	PKP2	BioID_1%SAINT	Hippo-Yap
PTPRA	PIK3R2	BioID_1%SAINT	focal_adh
PTPRA	PI4KA	BioID_1%SAINT	focal_adh
PTPRA	PI4KA	BioID_1%SAINT	Tight_Junction
PTPRA	PI4KA	BioID_1%SAINT	E-Cad
PTPRA	PHACTR4	BioID_1%SAINT	focal_adh
PTPRA	PHACTR4	BioID_1%SAINT	E-Cad
PTPRA	PEAK1	BioID_1%SAINT	focal_adh
PTPRA	PEAK1	BioID_1%SAINT	E-Cad
PTPRA	PEAK1	BioID_1%SAINT	Desmosome
PTPRA	PDZD11	BioID_1%SAINT	Tight_Junction
PTPRA	PDZD11	BioID_1%SAINT	Hippo-Yap
PTPRA	PARD3	BioID_1%SAINT	focal_adh
PTPRA	PARD3	BioID_1%SAINT	Tight_Junction
PTPRA	PARD3	BioID_1%SAINT	E-Cad
PTPRA	PARD3	BioID_1%SAINT	Hippo-Yap
PTPRA	PARD3	BioID_1%SAINT	Desmosome
PTPRA	PALM	BioID_1%SAINT	focal_adh
PTPRA	OCLN	BioID_1%SAINT	Tight_Junction
PTPRA	OCLN	BioID_1%SAINT	E-Cad
PTPRA	NUMB	BioID_1%SAINT	focal_adh
PTPRA	NUMB	BioID_1%SAINT	E-Cad
PTPRA	NUMB	BioID_1%SAINT	Desmosome
PTPRA	NHSL1	BioID_1%SAINT	focal_adh
PTPRA	NHSL1	BioID_1%SAINT	E-Cad
PTPRA	NHSL1	BioID_1%SAINT	Desmosome
PTPRA	NF2	BioID_1%SAINT	E-Cad
PTPRA	NF2	BioID_1%SAINT	Hippo-Yap
PTPRA	NCKAP1	BioID_1%SAINT	focal_adh
PTPRA	NCKAP1	BioID_1%SAINT	Tight_Junction
PTPRA	NCKAP1	BioID_1%SAINT	Hippo-Yap
PTPRA	MPRIP	BioID_1%SAINT	focal_adh
PTPRA	MPRIP	BioID_1%SAINT	Tight_Junction
PTPRA	MPRIP	BioID_1%SAINT	E-Cad
PTPRA	MPRIP	BioID_1%SAINT	Desmosome
PTPRA	MPP7	BioID_1%SAINT	E-Cad
PTPRA	MPP7	BioID_1%SAINT	Hippo-Yap
PTPRA	MARK3	BioID_1%SAINT	E-Cad
PTPRA	MARK3	BioID_1%SAINT	Hippo-Yap
PTPRA	MARCKS	BioID_1%SAINT	focal_adh
PTPRA	MARCKS	BioID_1%SAINT	E-Cad
PTPRA	MACF1	BioID_1%SAINT	focal_adh
PTPRA	MACF1	BioID_1%SAINT	Tight_Junction
PTPRA	MACF1	BioID_1%SAINT	E-Cad
PTPRA	MACF1	BioID_1%SAINT	Desmosome
PTPRA	LSR	BioID_1%SAINT	Tight_Junction
PTPRA	LSR	BioID_1%SAINT	E-Cad
PTPRA	LPHN2	BioID_1%SAINT	E-Cad
PTPRA	LLGL1	BioID_1%SAINT	Tight_Junction
PTPRA	LLGL1	BioID_1%SAINT	E-Cad
PTPRA	LIN7C	BioID_1%SAINT	focal_adh
PTPRA	LIN7C	BioID_1%SAINT	Tight_Junction
PTPRA	LIN7C	BioID_1%SAINT	Hippo-Yap
PTPRA	KIDINS220	BioID_1%SAINT	focal_adh
PTPRA	KIDINS220	BioID_1%SAINT	E-Cad
PTPRA	KIAA1522	BioID_1%SAINT	E-Cad
PTPRA	KIAA1522	BioID_1%SAINT	Hippo-Yap
PTPRA	JUP	BioID_1%SAINT	E-Cad
PTPRA	JUP	BioID_1%SAINT	Hemidesmosome
PTPRA	ITGB1	BioID_1%SAINT	focal_adh
PTPRA	ITGB1	BioID_1%SAINT	Tight_Junction
PTPRA	ITGB1	BioID_1%SAINT	E-Cad
PTPRA	ITCH	BioID_1%SAINT	focal_adh
PTPRA	HLA-A	BioID_1%SAINT	focal_adh
PTPRA	HLA-A	BioID_1%SAINT	Tight_Junction
PTPRA	GRB2	BioID_1%SAINT	focal_adh
PTPRA	GRB2	BioID_1%SAINT	Tight_Junction
PTPRA	GOLGB1	BioID_1%SAINT	focal_adh
PTPRA	GOLGB1	BioID_1%SAINT	E-Cad
PTPRA	GOLGA3	BioID_1%SAINT	Tight_Junction
PTPRA	GOLGA3	BioID_1%SAINT	E-Cad
PTPRA	GAB1	BioID_1%SAINT	Tight_Junction
PTPRA	GAB1	BioID_1%SAINT	E-Cad
PTPRA	GAB1	BioID_1%SAINT	Desmosome
PTPRA	FRS2	BioID_1%SAINT	E-Cad
PTPRA	FRS2	BioID_1%SAINT	Desmosome
PTPRA	FLOT2	BioID_1%SAINT	focal_adh
PTPRA	FLOT1	BioID_1%SAINT	focal_adh
PTPRA	FLOT1	BioID_1%SAINT	E-Cad
PTPRA	FERMT2	BioID_1%SAINT	focal_adh
PTPRA	FERMT2	BioID_1%SAINT	Tight_Junction
PTPRA	FCHO2	BioID_1%SAINT	Tight_Junction
PTPRA	FARP1	BioID_1%SAINT	focal_adh
PTPRA	FARP1	BioID_1%SAINT	Tight_Junction
PTPRA	FAM83B	BioID_1%SAINT	E-Cad
PTPRA	FAM83B	BioID_1%SAINT	Hippo-Yap
PTPRA	FAM171B	BioID_1%SAINT	E-Cad
PTPRA	FAM171A2	BioID_1%SAINT	Tight_Junction
PTPRA	EXOC3	BioID_1%SAINT	focal_adh
PTPRA	EXOC3	BioID_1%SAINT	Tight_Junction
PTPRA	EXOC3	BioID_1%SAINT	E-Cad
PTPRA	ERBB2IP	BioID_1%SAINT	focal_adh
PTPRA	ERBB2IP	BioID_1%SAINT	E-Cad
PTPRA	EPHA2	BioID_1%SAINT	focal_adh
PTPRA	EPHA2	BioID_1%SAINT	E-Cad
PTPRA	EPB41L5	BioID_1%SAINT	focal_adh
PTPRA	EPB41L1	BioID_1%SAINT	focal_adh
PTPRA	EPB41L1	BioID_1%SAINT	E-Cad
PTPRA	EGFR	BioID_1%SAINT	E-Cad
PTPRA	EFR3A	BioID_1%SAINT	focal_adh
PTPRA	EFR3A	BioID_1%SAINT	E-Cad
PTPRA	EFR3A	BioID_1%SAINT	Desmosome
PTPRA	DTNA	BioID_1%SAINT	Desmosome
PTPRA	DST	BioID_1%SAINT	focal_adh
PTPRA	DST	BioID_1%SAINT	Tight_Junction
PTPRA	DST	BioID_1%SAINT	E-Cad
PTPRA	DST	BioID_1%SAINT	Hippo-Yap
PTPRA	DSG2	BioID_1%SAINT	Tight_Junction
PTPRA	DSG2	BioID_1%SAINT	E-Cad
PTPRA	DSG2	BioID_1%SAINT	Hemidesmosome
PTPRA	DSG2	BioID_1%SAINT	Desmosome
PTPRA	DSC3	BioID_1%SAINT	E-Cad
PTPRA	DSC3	BioID_1%SAINT	Desmosome
PTPRA	DLG5	BioID_1%SAINT	focal_adh
PTPRA	DLG5	BioID_1%SAINT	E-Cad
PTPRA	DAAM1	BioID_1%SAINT	E-Cad
PTPRA	DAAM1	BioID_1%SAINT	Desmosome
PTPRA	CYFIP2	BioID_1%SAINT	Tight_Junction
PTPRA	CYFIP2	BioID_1%SAINT	Hippo-Yap
PTPRA	CYFIP1	BioID_1%SAINT	focal_adh
PTPRA	CYFIP1	BioID_1%SAINT	Tight_Junction
PTPRA	CTNND1	BioID_1%SAINT	focal_adh
PTPRA	CTNND1	BioID_1%SAINT	Tight_Junction
PTPRA	CTNND1	BioID_1%SAINT	E-Cad
PTPRA	CTNNB1	BioID_1%SAINT	focal_adh
PTPRA	CTNNB1	BioID_1%SAINT	Tight_Junction
PTPRA	CTNNB1	BioID_1%SAINT	E-Cad
PTPRA	CTNNB1	BioID_1%SAINT	Hippo-Yap
PTPRA	CNP	BioID_1%SAINT	focal_adh
PTPRA	CNP	BioID_1%SAINT	Tight_Junction
PTPRA	CEP89	BioID_1%SAINT	Hippo-Yap
PTPRA	CDC42BPB	BioID_1%SAINT	focal_adh
PTPRA	CDC42BPB	BioID_1%SAINT	Tight_Junction
PTPRA	CDC42BPA	BioID_1%SAINT	focal_adh
PTPRA	CCDC88A	BioID_1%SAINT	focal_adh
PTPRA	CAV1	BioID_1%SAINT	focal_adh
PTPRA	CAV1	BioID_1%SAINT	Tight_Junction
PTPRA	CASKIN2	BioID_1%SAINT	E-Cad
PTPRA	CASK	BioID_1%SAINT	Tight_Junction
PTPRA	BRK1	BioID_1%SAINT	focal_adh
PTPRA	BASP1	BioID_1%SAINT	focal_adh
PTPRA	BASP1	BioID_1%SAINT	Hippo-Yap
PTPRA	BAIAP2	BioID_1%SAINT	focal_adh
PTPRA	BAIAP2	BioID_1%SAINT	Tight_Junction
PTPRA	BAIAP2	BioID_1%SAINT	E-Cad
PTPRA	BAIAP2	BioID_1%SAINT	Hippo-Yap
PTPRA	ASAP1	BioID_1%SAINT	focal_adh
PTPRA	ASAP1	BioID_1%SAINT	E-Cad
PTPRA	ARHGAP21	BioID_1%SAINT	focal_adh
PTPRA	ARHGAP21	BioID_1%SAINT	Tight_Junction
PTPRA	ARHGAP21	BioID_1%SAINT	E-Cad
PTPRA	ARHGAP12	BioID_1%SAINT	Tight_Junction
PTPRA	APC	BioID_1%SAINT	focal_adh
PTPRA	APC	BioID_1%SAINT	Hippo-Yap
PTPRA	APC	BioID_1%SAINT	Desmosome
PTPRA	ANKRD26	BioID_1%SAINT	Hippo-Yap
PTPRA	ADD3	BioID_1%SAINT	E-Cad
PTPRA	ABI1	BioID_1%SAINT	focal_adh
PTPRA	ABI1	BioID_1%SAINT	Tight_Junction
PTPRA	ABI1	BioID_1%SAINT	E-Cad
PTPRA	ABI1	BioID_1%SAINT	Desmosome
PTPRA	SPECC1	BioID_1%SAINT	focal_adh
PTPRA	SPECC1	BioID_1%SAINT	E-Cad
PTPRA	PRKCI	BioID_1%SAINT	focal_adh
PTPRA	PRKCI	BioID_1%SAINT	Tight_Junction
PTPRA	PRKCI	BioID_1%SAINT	Hippo-Yap
PTPRA	NOTCH2	BioID_1%SAINT	E-Cad
PTPRA	NOTCH2	BioID_1%SAINT	Hippo-Yap
PTPRA	NHS	BioID_1%SAINT	E-Cad
PTPRA	GPRIN1	BioID_1%SAINT	E-Cad
PTPRA	GOPC	BioID_1%SAINT	Tight_Junction
PTPRA	DNAJA3	BioID_1%SAINT	focal_adh
PTPRA	DNAJA3	BioID_1%SAINT	Hippo-Yap
PTPRA	CDCA3	BioID_1%SAINT	E-Cad
PTPRA	ARHGAP32	BioID_1%SAINT	focal_adh
PTPRA	ARHGAP32	BioID_1%SAINT	E-Cad
PTPRA	ADCY9	BioID_1%SAINT	E-Cad
PTPRA	ADCY9	BioID_1%SAINT	Desmosome
PTPRB	ZDHHC5	BioID_1%SAINT	focal_adh
PTPRB	ZDHHC5	BioID_1%SAINT	E-Cad
PTPRB	YES1	BioID_1%SAINT	focal_adh
PTPRB	YES1	BioID_1%SAINT	Tight_Junction
PTPRB	XPR1	BioID_1%SAINT	focal_adh
PTPRB	XPR1	BioID_1%SAINT	Hippo-Yap
PTPRB	STEAP3	BioID_1%SAINT	E-Cad
PTPRB	SPTBN1	BioID_1%SAINT	focal_adh
PTPRB	SPTBN1	BioID_1%SAINT	Tight_Junction
PTPRB	SPTBN1	BioID_1%SAINT	E-Cad
PTPRB	SPTAN1	BioID_1%SAINT	focal_adh
PTPRB	SPTAN1	BioID_1%SAINT	Tight_Junction
PTPRB	SPTAN1	BioID_1%SAINT	E-Cad
PTPRB	SPTAN1	BioID_1%SAINT	Hippo-Yap
PTPRB	SNAP23	BioID_1%SAINT	focal_adh
PTPRB	SNAP23	BioID_1%SAINT	Tight_Junction
PTPRB	SNAP23	BioID_1%SAINT	E-Cad
PTPRB	SLC4A7	BioID_1%SAINT	E-Cad
PTPRB	SLC1A5	BioID_1%SAINT	Tight_Junction
PTPRB	SLC1A5	BioID_1%SAINT	E-Cad
PTPRB	SLC12A2	BioID_1%SAINT	Tight_Junction
PTPRB	SLC12A2	BioID_1%SAINT	E-Cad
PTPRB	SCRIB	BioID_1%SAINT	focal_adh
PTPRB	SCRIB	BioID_1%SAINT	Tight_Junction
PTPRB	SCRIB	BioID_1%SAINT	E-Cad
PTPRB	SCRIB	BioID_1%SAINT	Desmosome
PTPRB	RICTOR	BioID_1%SAINT	Hippo-Yap
PTPRB	RABEP2	BioID_1%SAINT	focal_adh
PTPRB	RABEP2	BioID_1%SAINT	Tight_Junction
PTPRB	PPFIBP1	BioID_1%SAINT	focal_adh
PTPRB	PPFIBP1	BioID_1%SAINT	Tight_Junction
PTPRB	PPFIBP1	BioID_1%SAINT	E-Cad
PTPRB	PPFIBP1	BioID_1%SAINT	Hippo-Yap
PTPRB	OCLN	BioID_1%SAINT	Tight_Junction
PTPRB	OCLN	BioID_1%SAINT	E-Cad
PTPRB	MPP7	BioID_1%SAINT	E-Cad
PTPRB	MPP7	BioID_1%SAINT	Hippo-Yap
PTPRB	MARK3	BioID_1%SAINT	E-Cad
PTPRB	MARK3	BioID_1%SAINT	Hippo-Yap
PTPRB	LPHN2	BioID_1%SAINT	E-Cad
PTPRB	KIDINS220	BioID_1%SAINT	focal_adh
PTPRB	KIDINS220	BioID_1%SAINT	E-Cad
PTPRB	ITGB1	BioID_1%SAINT	focal_adh
PTPRB	ITGB1	BioID_1%SAINT	Tight_Junction
PTPRB	ITGB1	BioID_1%SAINT	E-Cad
PTPRB	HLA-A	BioID_1%SAINT	focal_adh
PTPRB	HLA-A	BioID_1%SAINT	Tight_Junction
PTPRB	GOPC	BioID_1%SAINT	Tight_Junction
PTPRB	GOLGA3	BioID_1%SAINT	Tight_Junction
PTPRB	GOLGA3	BioID_1%SAINT	E-Cad
PTPRB	FLOT2	BioID_1%SAINT	focal_adh
PTPRB	FAM83B	BioID_1%SAINT	E-Cad
PTPRB	FAM83B	BioID_1%SAINT	Hippo-Yap
PTPRB	EPB41L5	BioID_1%SAINT	focal_adh
PTPRB	ECH1	BioID_1%SAINT	Hippo-Yap
PTPRB	DST	BioID_1%SAINT	focal_adh
PTPRB	DST	BioID_1%SAINT	Tight_Junction
PTPRB	DST	BioID_1%SAINT	E-Cad
PTPRB	DST	BioID_1%SAINT	Hippo-Yap
PTPRB	DSG2	BioID_1%SAINT	Tight_Junction
PTPRB	DSG2	BioID_1%SAINT	E-Cad
PTPRB	DSG2	BioID_1%SAINT	Hemidesmosome
PTPRB	DSG2	BioID_1%SAINT	Desmosome
PTPRB	CDC42BPA	BioID_1%SAINT	focal_adh
PTPRB	CASK	BioID_1%SAINT	Tight_Junction
PTPRB	ACACB	BioID_1%SAINT	Tight_Junction
PTPRB	ACACB	BioID_1%SAINT	Hippo-Yap
PTPRB	ACACB	BioID_1%SAINT	Desmosome
PTPRB	USP6NL	BioID_1%SAINT	focal_adh
PTPRB	USP6NL	BioID_1%SAINT	Tight_Junction
PTPRB	USP6NL	BioID_1%SAINT	E-Cad
PTPRB	TMX1	BioID_1%SAINT	Tight_Junction
PTPRB	SNTB2	BioID_1%SAINT	focal_adh
PTPRB	SNTB2	BioID_1%SAINT	Hippo-Yap
PTPRB	SNTB2	BioID_1%SAINT	Desmosome
PTPRB	SNTB1	BioID_1%SAINT	focal_adh
PTPRB	SNTB1	BioID_1%SAINT	Hippo-Yap
PTPRB	SLC30A1	BioID_1%SAINT	E-Cad
PTPRB	RASAL2	BioID_1%SAINT	focal_adh
PTPRB	RASAL2	BioID_1%SAINT	Hippo-Yap
PTPRB	PI4KA	BioID_1%SAINT	focal_adh
PTPRB	PI4KA	BioID_1%SAINT	Tight_Junction
PTPRB	PI4KA	BioID_1%SAINT	E-Cad
PTPRB	NOTCH2	BioID_1%SAINT	E-Cad
PTPRB	NOTCH2	BioID_1%SAINT	Hippo-Yap
PTPRB	MARVELD2	BioID_1%SAINT	E-Cad
PTPRB	KIAA0528	BioID_1%SAINT	Hippo-Yap
PTPRB	FARP1	BioID_1%SAINT	focal_adh
PTPRB	FARP1	BioID_1%SAINT	Tight_Junction
PTPRB	CXADR	BioID_1%SAINT	Tight_Junction
PTPRB	CXADR	BioID_1%SAINT	E-Cad
PTPRB	CSTB	BioID_1%SAINT	focal_adh
PTPRB	CSTB	BioID_1%SAINT	Tight_Junction
PTPRB	BSG	BioID_1%SAINT	focal_adh
PTPRB	BSG	BioID_1%SAINT	E-Cad
PTPRD	TRIO	BioID_1%SAINT	Desmosome
PTPRD	TFRC	BioID_1%SAINT	focal_adh
PTPRD	SLC12A2	BioID_1%SAINT	Tight_Junction
PTPRD	SLC12A2	BioID_1%SAINT	E-Cad
PTPRD	PPFIA1	BioID_1%SAINT	focal_adh
PTPRD	PPFIA1	BioID_1%SAINT	Hippo-Yap
PTPRD	HLA-A	BioID_1%SAINT	focal_adh
PTPRD	HLA-A	BioID_1%SAINT	Tight_Junction
PTPRD	FLOT2	BioID_1%SAINT	focal_adh
PTPRD	DSG2	BioID_1%SAINT	Tight_Junction
PTPRD	DSG2	BioID_1%SAINT	E-Cad
PTPRD	DSG2	BioID_1%SAINT	Hemidesmosome
PTPRD	DSG2	BioID_1%SAINT	Desmosome
PTPRD	DSC3	BioID_1%SAINT	E-Cad
PTPRD	DSC3	BioID_1%SAINT	Desmosome
PTPRD	RPL35	BioID_1%SAINT	focal_adh
PTPRD	PLXNB2	BioID_1%SAINT	Tight_Junction
PTPRD	CASKIN2	BioID_1%SAINT	E-Cad
PTPRE	ZDHHC5	BioID_1%SAINT	focal_adh
PTPRE	ZDHHC5	BioID_1%SAINT	E-Cad
PTPRE	YES1	BioID_1%SAINT	focal_adh
PTPRE	YES1	BioID_1%SAINT	Tight_Junction
PTPRE	WASF2	BioID_1%SAINT	focal_adh
PTPRE	WASF2	BioID_1%SAINT	Tight_Junction
PTPRE	WASF2	BioID_1%SAINT	E-Cad
PTPRE	VAMP3	BioID_1%SAINT	focal_adh
PTPRE	USP6NL	BioID_1%SAINT	focal_adh
PTPRE	USP6NL	BioID_1%SAINT	Tight_Junction
PTPRE	USP6NL	BioID_1%SAINT	E-Cad
PTPRE	STEAP3	BioID_1%SAINT	E-Cad
PTPRE	SPTBN1	BioID_1%SAINT	focal_adh
PTPRE	SPTBN1	BioID_1%SAINT	Tight_Junction
PTPRE	SPTBN1	BioID_1%SAINT	E-Cad
PTPRE	SPTAN1	BioID_1%SAINT	focal_adh
PTPRE	SPTAN1	BioID_1%SAINT	Tight_Junction
PTPRE	SPTAN1	BioID_1%SAINT	E-Cad
PTPRE	SPTAN1	BioID_1%SAINT	Hippo-Yap
PTPRE	SLC4A7	BioID_1%SAINT	E-Cad
PTPRE	SLC12A2	BioID_1%SAINT	Tight_Junction
PTPRE	SLC12A2	BioID_1%SAINT	E-Cad
PTPRE	SCRIB	BioID_1%SAINT	focal_adh
PTPRE	SCRIB	BioID_1%SAINT	Tight_Junction
PTPRE	SCRIB	BioID_1%SAINT	E-Cad
PTPRE	SCRIB	BioID_1%SAINT	Desmosome
PTPRE	RICTOR	BioID_1%SAINT	Hippo-Yap
PTPRE	PPFIBP1	BioID_1%SAINT	focal_adh
PTPRE	PPFIBP1	BioID_1%SAINT	Tight_Junction
PTPRE	PPFIBP1	BioID_1%SAINT	E-Cad
PTPRE	PPFIBP1	BioID_1%SAINT	Hippo-Yap
PTPRE	PLEKHA5	BioID_1%SAINT	Tight_Junction
PTPRE	PLEKHA5	BioID_1%SAINT	E-Cad
PTPRE	PLEKHA5	BioID_1%SAINT	Hippo-Yap
PTPRE	PI4KA	BioID_1%SAINT	focal_adh
PTPRE	PI4KA	BioID_1%SAINT	Tight_Junction
PTPRE	PI4KA	BioID_1%SAINT	E-Cad
PTPRE	PHACTR4	BioID_1%SAINT	focal_adh
PTPRE	PHACTR4	BioID_1%SAINT	E-Cad
PTPRE	OCLN	BioID_1%SAINT	Tight_Junction
PTPRE	OCLN	BioID_1%SAINT	E-Cad
PTPRE	NCKAP1	BioID_1%SAINT	focal_adh
PTPRE	NCKAP1	BioID_1%SAINT	Tight_Junction
PTPRE	NCKAP1	BioID_1%SAINT	Hippo-Yap
PTPRE	MPP7	BioID_1%SAINT	E-Cad
PTPRE	MPP7	BioID_1%SAINT	Hippo-Yap
PTPRE	MARK2	BioID_1%SAINT	focal_adh
PTPRE	MARK2	BioID_1%SAINT	Tight_Junction
PTPRE	MARK2	BioID_1%SAINT	E-Cad
PTPRE	MARK2	BioID_1%SAINT	Hippo-Yap
PTPRE	MARK2	BioID_1%SAINT	Desmosome
PTPRE	LPHN2	BioID_1%SAINT	E-Cad
PTPRE	LLGL1	BioID_1%SAINT	Tight_Junction
PTPRE	LLGL1	BioID_1%SAINT	E-Cad
PTPRE	KIDINS220	BioID_1%SAINT	focal_adh
PTPRE	KIDINS220	BioID_1%SAINT	E-Cad
PTPRE	JUP	BioID_1%SAINT	E-Cad
PTPRE	JUP	BioID_1%SAINT	Hemidesmosome
PTPRE	HLA-A	BioID_1%SAINT	focal_adh
PTPRE	HLA-A	BioID_1%SAINT	Tight_Junction
PTPRE	FLOT2	BioID_1%SAINT	focal_adh
PTPRE	FLOT1	BioID_1%SAINT	focal_adh
PTPRE	FLOT1	BioID_1%SAINT	E-Cad
PTPRE	FARP1	BioID_1%SAINT	focal_adh
PTPRE	FARP1	BioID_1%SAINT	Tight_Junction
PTPRE	EPHA2	BioID_1%SAINT	focal_adh
PTPRE	EPHA2	BioID_1%SAINT	E-Cad
PTPRE	EPB41L5	BioID_1%SAINT	focal_adh
PTPRE	EFR3A	BioID_1%SAINT	focal_adh
PTPRE	EFR3A	BioID_1%SAINT	E-Cad
PTPRE	EFR3A	BioID_1%SAINT	Desmosome
PTPRE	DSG2	BioID_1%SAINT	Tight_Junction
PTPRE	DSG2	BioID_1%SAINT	E-Cad
PTPRE	DSG2	BioID_1%SAINT	Hemidesmosome
PTPRE	DSG2	BioID_1%SAINT	Desmosome
PTPRE	DSC3	BioID_1%SAINT	E-Cad
PTPRE	DSC3	BioID_1%SAINT	Desmosome
PTPRE	DLG5	BioID_1%SAINT	focal_adh
PTPRE	DLG5	BioID_1%SAINT	E-Cad
PTPRE	DLG1	BioID_1%SAINT	focal_adh
PTPRE	DLG1	BioID_1%SAINT	E-Cad
PTPRE	DLG1	BioID_1%SAINT	Desmosome
PTPRE	CYFIP2	BioID_1%SAINT	Tight_Junction
PTPRE	CYFIP2	BioID_1%SAINT	Hippo-Yap
PTPRE	CYFIP1	BioID_1%SAINT	focal_adh
PTPRE	CYFIP1	BioID_1%SAINT	Tight_Junction
PTPRE	CDC42BPA	BioID_1%SAINT	focal_adh
PTPRE	CCDC88A	BioID_1%SAINT	focal_adh
PTPRE	CASK	BioID_1%SAINT	Tight_Junction
PTPRE	BAIAP2	BioID_1%SAINT	focal_adh
PTPRE	BAIAP2	BioID_1%SAINT	Tight_Junction
PTPRE	BAIAP2	BioID_1%SAINT	E-Cad
PTPRE	BAIAP2	BioID_1%SAINT	Hippo-Yap
PTPRE	ANKRD26	BioID_1%SAINT	Hippo-Yap
PTPRE	ABI1	BioID_1%SAINT	focal_adh
PTPRE	ABI1	BioID_1%SAINT	Tight_Junction
PTPRE	ABI1	BioID_1%SAINT	E-Cad
PTPRE	ABI1	BioID_1%SAINT	Desmosome
PTPRE	TRIOBP	BioID_1%SAINT	focal_adh
PTPRE	TRIOBP	BioID_1%SAINT	Tight_Junction
PTPRE	PPFIA1	BioID_1%SAINT	focal_adh
PTPRE	PPFIA1	BioID_1%SAINT	Hippo-Yap
PTPRE	PKP4	BioID_1%SAINT	focal_adh
PTPRE	PKP4	BioID_1%SAINT	E-Cad
PTPRE	PKP4	BioID_1%SAINT	Hippo-Yap
PTPRE	PKP4	BioID_1%SAINT	Desmosome
PTPRE	PDZD11	BioID_1%SAINT	Tight_Junction
PTPRE	PDZD11	BioID_1%SAINT	Hippo-Yap
PTPRE	NOTCH2	BioID_1%SAINT	E-Cad
PTPRE	NOTCH2	BioID_1%SAINT	Hippo-Yap
PTPRE	FRS2	BioID_1%SAINT	E-Cad
PTPRE	FRS2	BioID_1%SAINT	Desmosome
PTPRE	CXADR	BioID_1%SAINT	Tight_Junction
PTPRE	CXADR	BioID_1%SAINT	E-Cad
PTPRE	CTNND1	BioID_1%SAINT	focal_adh
PTPRE	CTNND1	BioID_1%SAINT	Tight_Junction
PTPRE	CTNND1	BioID_1%SAINT	E-Cad
PTPRE	CDC42BPB	BioID_1%SAINT	focal_adh
PTPRE	CDC42BPB	BioID_1%SAINT	Tight_Junction
PTPRE	BSG	BioID_1%SAINT	focal_adh
PTPRE	BSG	BioID_1%SAINT	E-Cad
PTPRE	BRK1	BioID_1%SAINT	focal_adh
PTPRF	ZDHHC5	BioID_1%SAINT	focal_adh
PTPRF	ZDHHC5	BioID_1%SAINT	E-Cad
PTPRF	XPR1	BioID_1%SAINT	focal_adh
PTPRF	XPR1	BioID_1%SAINT	Hippo-Yap
PTPRF	UTRN	BioID_1%SAINT	focal_adh
PTPRF	UTRN	BioID_1%SAINT	Tight_Junction
PTPRF	UTRN	BioID_1%SAINT	E-Cad
PTPRF	UTRN	BioID_1%SAINT	Hemidesmosome
PTPRF	UTRN	BioID_1%SAINT	Hippo-Yap
PTPRF	USP6NL	BioID_1%SAINT	focal_adh
PTPRF	USP6NL	BioID_1%SAINT	Tight_Junction
PTPRF	USP6NL	BioID_1%SAINT	E-Cad
PTPRF	UQCRC1	BioID_1%SAINT	focal_adh
PTPRF	TTI1	BioID_1%SAINT	focal_adh
PTPRF	TRIO	BioID_1%SAINT	Desmosome
PTPRF	TP53	BioID_1%SAINT	focal_adh
PTPRF	SUGT1	BioID_1%SAINT	focal_adh
PTPRF	SUGT1	BioID_1%SAINT	Hippo-Yap
PTPRF	SPTBN1	BioID_1%SAINT	focal_adh
PTPRF	SPTBN1	BioID_1%SAINT	Tight_Junction
PTPRF	SPTBN1	BioID_1%SAINT	E-Cad
PTPRF	SNTB2	BioID_1%SAINT	focal_adh
PTPRF	SNTB2	BioID_1%SAINT	Hippo-Yap
PTPRF	SNTB2	BioID_1%SAINT	Desmosome
PTPRF	SNAP23	BioID_1%SAINT	focal_adh
PTPRF	SNAP23	BioID_1%SAINT	Tight_Junction
PTPRF	SNAP23	BioID_1%SAINT	E-Cad
PTPRF	SLC4A7	BioID_1%SAINT	E-Cad
PTPRF	SLC12A2	BioID_1%SAINT	Tight_Junction
PTPRF	SLC12A2	BioID_1%SAINT	E-Cad
PTPRF	SIRT2	BioID_1%SAINT	focal_adh
PTPRF	SCRIB	BioID_1%SAINT	focal_adh
PTPRF	SCRIB	BioID_1%SAINT	Tight_Junction
PTPRF	SCRIB	BioID_1%SAINT	E-Cad
PTPRF	SCRIB	BioID_1%SAINT	Desmosome
PTPRF	RPAP3	BioID_1%SAINT	focal_adh
PTPRF	RAI14	BioID_1%SAINT	focal_adh
PTPRF	RAI14	BioID_1%SAINT	E-Cad
PTPRF	RAI14	BioID_1%SAINT	Desmosome
PTPRF	PPFIBP1	BioID_1%SAINT	focal_adh
PTPRF	PPFIBP1	BioID_1%SAINT	Tight_Junction
PTPRF	PPFIBP1	BioID_1%SAINT	E-Cad
PTPRF	PPFIBP1	BioID_1%SAINT	Hippo-Yap
PTPRF	PPFIA1	BioID_1%SAINT	focal_adh
PTPRF	PPFIA1	BioID_1%SAINT	Hippo-Yap
PTPRF	PKP4	BioID_1%SAINT	focal_adh
PTPRF	PKP4	BioID_1%SAINT	E-Cad
PTPRF	PKP4	BioID_1%SAINT	Hippo-Yap
PTPRF	PKP4	BioID_1%SAINT	Desmosome
PTPRF	PKP2	BioID_1%SAINT	focal_adh
PTPRF	PKP2	BioID_1%SAINT	Tight_Junction
PTPRF	PKP2	BioID_1%SAINT	E-Cad
PTPRF	PKP2	BioID_1%SAINT	Hippo-Yap
PTPRF	PIK3R2	BioID_1%SAINT	focal_adh
PTPRF	PIK3CB	BioID_1%SAINT	focal_adh
PTPRF	PIK3CB	BioID_1%SAINT	Tight_Junction
PTPRF	PHACTR4	BioID_1%SAINT	focal_adh
PTPRF	PHACTR4	BioID_1%SAINT	E-Cad
PTPRF	OCLN	BioID_1%SAINT	Tight_Junction
PTPRF	OCLN	BioID_1%SAINT	E-Cad
PTPRF	NCKAP1	BioID_1%SAINT	focal_adh
PTPRF	NCKAP1	BioID_1%SAINT	Tight_Junction
PTPRF	NCKAP1	BioID_1%SAINT	Hippo-Yap
PTPRF	MYO1B	BioID_1%SAINT	focal_adh
PTPRF	MYO1B	BioID_1%SAINT	Tight_Junction
PTPRF	MYO1B	BioID_1%SAINT	E-Cad
PTPRF	MYO1B	BioID_1%SAINT	Desmosome
PTPRF	MPP7	BioID_1%SAINT	E-Cad
PTPRF	MPP7	BioID_1%SAINT	Hippo-Yap
PTPRF	LSR	BioID_1%SAINT	Tight_Junction
PTPRF	LSR	BioID_1%SAINT	E-Cad
PTPRF	LPHN2	BioID_1%SAINT	E-Cad
PTPRF	LLGL1	BioID_1%SAINT	Tight_Junction
PTPRF	LLGL1	BioID_1%SAINT	E-Cad
PTPRF	KIDINS220	BioID_1%SAINT	focal_adh
PTPRF	KIDINS220	BioID_1%SAINT	E-Cad
PTPRF	JUP	BioID_1%SAINT	E-Cad
PTPRF	JUP	BioID_1%SAINT	Hemidesmosome
PTPRF	IRS4	BioID_1%SAINT	Hippo-Yap
PTPRF	HSP90AB1	BioID_1%SAINT	focal_adh
PTPRF	HSP90AB1	BioID_1%SAINT	Tight_Junction
PTPRF	GPRIN1	BioID_1%SAINT	E-Cad
PTPRF	FRS2	BioID_1%SAINT	E-Cad
PTPRF	FRS2	BioID_1%SAINT	Desmosome
PTPRF	FLOT2	BioID_1%SAINT	focal_adh
PTPRF	FLOT1	BioID_1%SAINT	focal_adh
PTPRF	FLOT1	BioID_1%SAINT	E-Cad
PTPRF	FKBP8	BioID_1%SAINT	Tight_Junction
PTPRF	FKBP4	BioID_1%SAINT	focal_adh
PTPRF	FKBP4	BioID_1%SAINT	Tight_Junction
PTPRF	FARP1	BioID_1%SAINT	focal_adh
PTPRF	FARP1	BioID_1%SAINT	Tight_Junction
PTPRF	FAM171B	BioID_1%SAINT	E-Cad
PTPRF	FAM171A2	BioID_1%SAINT	Tight_Junction
PTPRF	EPHA2	BioID_1%SAINT	focal_adh
PTPRF	EPHA2	BioID_1%SAINT	E-Cad
PTPRF	EPB41L5	BioID_1%SAINT	focal_adh
PTPRF	EFR3A	BioID_1%SAINT	focal_adh
PTPRF	EFR3A	BioID_1%SAINT	E-Cad
PTPRF	EFR3A	BioID_1%SAINT	Desmosome
PTPRF	ECH1	BioID_1%SAINT	Hippo-Yap
PTPRF	DST	BioID_1%SAINT	focal_adh
PTPRF	DST	BioID_1%SAINT	Tight_Junction
PTPRF	DST	BioID_1%SAINT	E-Cad
PTPRF	DST	BioID_1%SAINT	Hippo-Yap
PTPRF	DSG2	BioID_1%SAINT	Tight_Junction
PTPRF	DSG2	BioID_1%SAINT	E-Cad
PTPRF	DSG2	BioID_1%SAINT	Hemidesmosome
PTPRF	DSG2	BioID_1%SAINT	Desmosome
PTPRF	DNAJA2	BioID_1%SAINT	Tight_Junction
PTPRF	DNAJA1	BioID_1%SAINT	Tight_Junction
PTPRF	DLG5	BioID_1%SAINT	focal_adh
PTPRF	DLG5	BioID_1%SAINT	E-Cad
PTPRF	CYFIP1	BioID_1%SAINT	focal_adh
PTPRF	CYFIP1	BioID_1%SAINT	Tight_Junction
PTPRF	CTNND1	BioID_1%SAINT	focal_adh
PTPRF	CTNND1	BioID_1%SAINT	Tight_Junction
PTPRF	CTNND1	BioID_1%SAINT	E-Cad
PTPRF	CTNNB1	BioID_1%SAINT	focal_adh
PTPRF	CTNNB1	BioID_1%SAINT	Tight_Junction
PTPRF	CTNNB1	BioID_1%SAINT	E-Cad
PTPRF	CTNNB1	BioID_1%SAINT	Hippo-Yap
PTPRF	CLTC	BioID_1%SAINT	focal_adh
PTPRF	CLTC	BioID_1%SAINT	Tight_Junction
PTPRF	CCDC88A	BioID_1%SAINT	focal_adh
PTPRF	CASKIN2	BioID_1%SAINT	E-Cad
PTPRF	CASK	BioID_1%SAINT	Tight_Junction
PTPRF	CACYBP	BioID_1%SAINT	focal_adh
PTPRF	CACYBP	BioID_1%SAINT	Tight_Junction
PTPRF	CACYBP	BioID_1%SAINT	Hippo-Yap
PTPRF	BAG2	BioID_1%SAINT	focal_adh
PTPRF	BAG2	BioID_1%SAINT	Tight_Junction
PTPRF	BAG2	BioID_1%SAINT	Hippo-Yap
PTPRF	ANKRD26	BioID_1%SAINT	Hippo-Yap
PTPRF	AIP	BioID_1%SAINT	focal_adh
PTPRF	AIP	BioID_1%SAINT	Hippo-Yap
PTPRF	ABI1	BioID_1%SAINT	focal_adh
PTPRF	ABI1	BioID_1%SAINT	Tight_Junction
PTPRF	ABI1	BioID_1%SAINT	E-Cad
PTPRF	ABI1	BioID_1%SAINT	Desmosome
PTPRF	TRIOBP	BioID_1%SAINT	focal_adh
PTPRF	TRIOBP	BioID_1%SAINT	Tight_Junction
PTPRF	RICTOR	BioID_1%SAINT	Hippo-Yap
PTPRF	PDZD11	BioID_1%SAINT	Tight_Junction
PTPRF	PDZD11	BioID_1%SAINT	Hippo-Yap
PTPRF	MPRIP	BioID_1%SAINT	focal_adh
PTPRF	MPRIP	BioID_1%SAINT	Tight_Junction
PTPRF	MPRIP	BioID_1%SAINT	E-Cad
PTPRF	MPRIP	BioID_1%SAINT	Desmosome
PTPRF	MARK2	BioID_1%SAINT	focal_adh
PTPRF	MARK2	BioID_1%SAINT	Tight_Junction
PTPRF	MARK2	BioID_1%SAINT	E-Cad
PTPRF	MARK2	BioID_1%SAINT	Hippo-Yap
PTPRF	MARK2	BioID_1%SAINT	Desmosome
PTPRF	DNAJC7	BioID_1%SAINT	focal_adh
PTPRF	CDC42BPB	BioID_1%SAINT	focal_adh
PTPRF	CDC42BPB	BioID_1%SAINT	Tight_Junction
PTPRG	ZDHHC5	BioID_1%SAINT	focal_adh
PTPRG	ZDHHC5	BioID_1%SAINT	E-Cad
PTPRG	YES1	BioID_1%SAINT	focal_adh
PTPRG	YES1	BioID_1%SAINT	Tight_Junction
PTPRG	XPR1	BioID_1%SAINT	focal_adh
PTPRG	XPR1	BioID_1%SAINT	Hippo-Yap
PTPRG	VAMP8	BioID_1%SAINT	focal_adh
PTPRG	USP6NL	BioID_1%SAINT	focal_adh
PTPRG	USP6NL	BioID_1%SAINT	Tight_Junction
PTPRG	USP6NL	BioID_1%SAINT	E-Cad
PTPRG	UNC5B	BioID_1%SAINT	focal_adh
PTPRG	UBE2N	BioID_1%SAINT	focal_adh
PTPRG	UBE2N	BioID_1%SAINT	Desmosome
PTPRG	TRIP11	BioID_1%SAINT	E-Cad
PTPRG	TRIOBP	BioID_1%SAINT	focal_adh
PTPRG	TRIOBP	BioID_1%SAINT	Tight_Junction
PTPRG	TMEM51	BioID_1%SAINT	E-Cad
PTPRG	STOM	BioID_1%SAINT	focal_adh
PTPRG	STEAP3	BioID_1%SAINT	E-Cad
PTPRG	SPTBN1	BioID_1%SAINT	focal_adh
PTPRG	SPTBN1	BioID_1%SAINT	Tight_Junction
PTPRG	SPTBN1	BioID_1%SAINT	E-Cad
PTPRG	SPTAN1	BioID_1%SAINT	focal_adh
PTPRG	SPTAN1	BioID_1%SAINT	Tight_Junction
PTPRG	SPTAN1	BioID_1%SAINT	E-Cad
PTPRG	SPTAN1	BioID_1%SAINT	Hippo-Yap
PTPRG	SPECC1	BioID_1%SAINT	focal_adh
PTPRG	SPECC1	BioID_1%SAINT	E-Cad
PTPRG	SNTB2	BioID_1%SAINT	focal_adh
PTPRG	SNTB2	BioID_1%SAINT	Hippo-Yap
PTPRG	SNTB2	BioID_1%SAINT	Desmosome
PTPRG	SNTB1	BioID_1%SAINT	focal_adh
PTPRG	SNTB1	BioID_1%SAINT	Hippo-Yap
PTPRG	SNAP23	BioID_1%SAINT	focal_adh
PTPRG	SNAP23	BioID_1%SAINT	Tight_Junction
PTPRG	SNAP23	BioID_1%SAINT	E-Cad
PTPRG	SLC4A7	BioID_1%SAINT	E-Cad
PTPRG	SLC3A2	BioID_1%SAINT	focal_adh
PTPRG	SLC3A2	BioID_1%SAINT	E-Cad
PTPRG	SLC30A1	BioID_1%SAINT	E-Cad
PTPRG	SLC12A2	BioID_1%SAINT	Tight_Junction
PTPRG	SLC12A2	BioID_1%SAINT	E-Cad
PTPRG	SH3BP4	BioID_1%SAINT	Tight_Junction
PTPRG	SEC24B	BioID_1%SAINT	focal_adh
PTPRG	SEC24B	BioID_1%SAINT	Tight_Junction
PTPRG	SEC24B	BioID_1%SAINT	E-Cad
PTPRG	SEC24B	BioID_1%SAINT	Hemidesmosome
PTPRG	SEC24A	BioID_1%SAINT	focal_adh
PTPRG	SEC24A	BioID_1%SAINT	Tight_Junction
PTPRG	SEC23B	BioID_1%SAINT	focal_adh
PTPRG	SEC23B	BioID_1%SAINT	Tight_Junction
PTPRG	SEC23B	BioID_1%SAINT	Hemidesmosome
PTPRG	SEC23A	BioID_1%SAINT	focal_adh
PTPRG	SEC23A	BioID_1%SAINT	Tight_Junction
PTPRG	SCRIB	BioID_1%SAINT	focal_adh
PTPRG	SCRIB	BioID_1%SAINT	Tight_Junction
PTPRG	SCRIB	BioID_1%SAINT	E-Cad
PTPRG	SCRIB	BioID_1%SAINT	Desmosome
PTPRG	RPS15	BioID_1%SAINT	focal_adh
PTPRG	RICTOR	BioID_1%SAINT	Hippo-Yap
PTPRG	RELL1	BioID_1%SAINT	E-Cad
PTPRG	RASAL2	BioID_1%SAINT	focal_adh
PTPRG	RASAL2	BioID_1%SAINT	Hippo-Yap
PTPRG	PVRL2	BioID_1%SAINT	E-Cad
PTPRG	PTPN13	BioID_1%SAINT	Tight_Junction
PTPRG	PTPN13	BioID_1%SAINT	Hippo-Yap
PTPRG	PPP1R9A	BioID_1%SAINT	Tight_Junction
PTPRG	PPP1R9A	BioID_1%SAINT	Hippo-Yap
PTPRG	PPFIBP1	BioID_1%SAINT	focal_adh
PTPRG	PPFIBP1	BioID_1%SAINT	Tight_Junction
PTPRG	PPFIBP1	BioID_1%SAINT	E-Cad
PTPRG	PPFIBP1	BioID_1%SAINT	Hippo-Yap
PTPRG	PPFIA1	BioID_1%SAINT	focal_adh
PTPRG	PPFIA1	BioID_1%SAINT	Hippo-Yap
PTPRG	PLEKHA5	BioID_1%SAINT	Tight_Junction
PTPRG	PLEKHA5	BioID_1%SAINT	E-Cad
PTPRG	PLEKHA5	BioID_1%SAINT	Hippo-Yap
PTPRG	PKP4	BioID_1%SAINT	focal_adh
PTPRG	PKP4	BioID_1%SAINT	E-Cad
PTPRG	PKP4	BioID_1%SAINT	Hippo-Yap
PTPRG	PKP4	BioID_1%SAINT	Desmosome
PTPRG	PIK3R2	BioID_1%SAINT	focal_adh
PTPRG	PI4KA	BioID_1%SAINT	focal_adh
PTPRG	PI4KA	BioID_1%SAINT	Tight_Junction
PTPRG	PI4KA	BioID_1%SAINT	E-Cad
PTPRG	PHACTR4	BioID_1%SAINT	focal_adh
PTPRG	PHACTR4	BioID_1%SAINT	E-Cad
PTPRG	PEAK1	BioID_1%SAINT	focal_adh
PTPRG	PEAK1	BioID_1%SAINT	E-Cad
PTPRG	PEAK1	BioID_1%SAINT	Desmosome
PTPRG	PDZD11	BioID_1%SAINT	Tight_Junction
PTPRG	PDZD11	BioID_1%SAINT	Hippo-Yap
PTPRG	PDXDC1	BioID_1%SAINT	focal_adh
PTPRG	PDXDC1	BioID_1%SAINT	E-Cad
PTPRG	PARD3	BioID_1%SAINT	focal_adh
PTPRG	PARD3	BioID_1%SAINT	Tight_Junction
PTPRG	PARD3	BioID_1%SAINT	E-Cad
PTPRG	PARD3	BioID_1%SAINT	Hippo-Yap
PTPRG	PARD3	BioID_1%SAINT	Desmosome
PTPRG	PALM	BioID_1%SAINT	focal_adh
PTPRG	OCLN	BioID_1%SAINT	Tight_Junction
PTPRG	OCLN	BioID_1%SAINT	E-Cad
PTPRG	NUMB	BioID_1%SAINT	focal_adh
PTPRG	NUMB	BioID_1%SAINT	E-Cad
PTPRG	NUMB	BioID_1%SAINT	Desmosome
PTPRG	NF2	BioID_1%SAINT	E-Cad
PTPRG	NF2	BioID_1%SAINT	Hippo-Yap
PTPRG	NCKAP1	BioID_1%SAINT	focal_adh
PTPRG	NCKAP1	BioID_1%SAINT	Tight_Junction
PTPRG	NCKAP1	BioID_1%SAINT	Hippo-Yap
PTPRG	MYO1D	BioID_1%SAINT	focal_adh
PTPRG	MYO1D	BioID_1%SAINT	Tight_Junction
PTPRG	MPRIP	BioID_1%SAINT	focal_adh
PTPRG	MPRIP	BioID_1%SAINT	Tight_Junction
PTPRG	MPRIP	BioID_1%SAINT	E-Cad
PTPRG	MPRIP	BioID_1%SAINT	Desmosome
PTPRG	MPP7	BioID_1%SAINT	E-Cad
PTPRG	MPP7	BioID_1%SAINT	Hippo-Yap
PTPRG	MARK3	BioID_1%SAINT	E-Cad
PTPRG	MARK3	BioID_1%SAINT	Hippo-Yap
PTPRG	MARCKS	BioID_1%SAINT	focal_adh
PTPRG	MARCKS	BioID_1%SAINT	E-Cad
PTPRG	LSR	BioID_1%SAINT	Tight_Junction
PTPRG	LSR	BioID_1%SAINT	E-Cad
PTPRG	LRCH2	BioID_1%SAINT	Hippo-Yap
PTPRG	LPHN2	BioID_1%SAINT	E-Cad
PTPRG	LLGL1	BioID_1%SAINT	Tight_Junction
PTPRG	LLGL1	BioID_1%SAINT	E-Cad
PTPRG	LIN7C	BioID_1%SAINT	focal_adh
PTPRG	LIN7C	BioID_1%SAINT	Tight_Junction
PTPRG	LIN7C	BioID_1%SAINT	Hippo-Yap
PTPRG	KIRREL	BioID_1%SAINT	focal_adh
PTPRG	KIRREL	BioID_1%SAINT	Hippo-Yap
PTPRG	KIDINS220	BioID_1%SAINT	focal_adh
PTPRG	KIDINS220	BioID_1%SAINT	E-Cad
PTPRG	KIAA1522	BioID_1%SAINT	E-Cad
PTPRG	KIAA1522	BioID_1%SAINT	Hippo-Yap
PTPRG	KIAA0528	BioID_1%SAINT	Hippo-Yap
PTPRG	JUP	BioID_1%SAINT	E-Cad
PTPRG	JUP	BioID_1%SAINT	Hemidesmosome
PTPRG	ITGB1	BioID_1%SAINT	focal_adh
PTPRG	ITGB1	BioID_1%SAINT	Tight_Junction
PTPRG	ITGB1	BioID_1%SAINT	E-Cad
PTPRG	ITCH	BioID_1%SAINT	focal_adh
PTPRG	HLA-A	BioID_1%SAINT	focal_adh
PTPRG	HLA-A	BioID_1%SAINT	Tight_Junction
PTPRG	GSK3B	BioID_1%SAINT	focal_adh
PTPRG	GSK3B	BioID_1%SAINT	Desmosome
PTPRG	GPRIN1	BioID_1%SAINT	E-Cad
PTPRG	GOPC	BioID_1%SAINT	Tight_Junction
PTPRG	GOLGB1	BioID_1%SAINT	focal_adh
PTPRG	GOLGB1	BioID_1%SAINT	E-Cad
PTPRG	GOLGA7	BioID_1%SAINT	focal_adh
PTPRG	GOLGA3	BioID_1%SAINT	Tight_Junction
PTPRG	GOLGA3	BioID_1%SAINT	E-Cad
PTPRG	GOLGA2	BioID_1%SAINT	Tight_Junction
PTPRG	GOLGA2	BioID_1%SAINT	E-Cad
PTPRG	GAB1	BioID_1%SAINT	Tight_Junction
PTPRG	GAB1	BioID_1%SAINT	E-Cad
PTPRG	GAB1	BioID_1%SAINT	Desmosome
PTPRG	FRS2	BioID_1%SAINT	E-Cad
PTPRG	FRS2	BioID_1%SAINT	Desmosome
PTPRG	FLOT2	BioID_1%SAINT	focal_adh
PTPRG	FLOT1	BioID_1%SAINT	focal_adh
PTPRG	FLOT1	BioID_1%SAINT	E-Cad
PTPRG	FIBP	BioID_1%SAINT	focal_adh
PTPRG	FERMT2	BioID_1%SAINT	focal_adh
PTPRG	FERMT2	BioID_1%SAINT	Tight_Junction
PTPRG	FCHO2	BioID_1%SAINT	Tight_Junction
PTPRG	FARP1	BioID_1%SAINT	focal_adh
PTPRG	FARP1	BioID_1%SAINT	Tight_Junction
PTPRG	FAM83B	BioID_1%SAINT	E-Cad
PTPRG	FAM83B	BioID_1%SAINT	Hippo-Yap
PTPRG	FAM171B	BioID_1%SAINT	E-Cad
PTPRG	FAM171A2	BioID_1%SAINT	Tight_Junction
PTPRG	ESYT2	BioID_1%SAINT	focal_adh
PTPRG	ESYT2	BioID_1%SAINT	Tight_Junction
PTPRG	ESYT2	BioID_1%SAINT	E-Cad
PTPRG	ESYT2	BioID_1%SAINT	Desmosome
PTPRG	ERBB2IP	BioID_1%SAINT	focal_adh
PTPRG	ERBB2IP	BioID_1%SAINT	E-Cad
PTPRG	EPHA2	BioID_1%SAINT	focal_adh
PTPRG	EPHA2	BioID_1%SAINT	E-Cad
PTPRG	EPB41L5	BioID_1%SAINT	focal_adh
PTPRG	EPB41L1	BioID_1%SAINT	focal_adh
PTPRG	EPB41L1	BioID_1%SAINT	E-Cad
PTPRG	EFR3A	BioID_1%SAINT	focal_adh
PTPRG	EFR3A	BioID_1%SAINT	E-Cad
PTPRG	EFR3A	BioID_1%SAINT	Desmosome
PTPRG	ECH1	BioID_1%SAINT	Hippo-Yap
PTPRG	DST	BioID_1%SAINT	focal_adh
PTPRG	DST	BioID_1%SAINT	Tight_Junction
PTPRG	DST	BioID_1%SAINT	E-Cad
PTPRG	DST	BioID_1%SAINT	Hippo-Yap
PTPRG	DSG2	BioID_1%SAINT	Tight_Junction
PTPRG	DSG2	BioID_1%SAINT	E-Cad
PTPRG	DSG2	BioID_1%SAINT	Hemidesmosome
PTPRG	DSG2	BioID_1%SAINT	Desmosome
PTPRG	DLG5	BioID_1%SAINT	focal_adh
PTPRG	DLG5	BioID_1%SAINT	E-Cad
PTPRG	DLG1	BioID_1%SAINT	focal_adh
PTPRG	DLG1	BioID_1%SAINT	E-Cad
PTPRG	DLG1	BioID_1%SAINT	Desmosome
PTPRG	CYFIP1	BioID_1%SAINT	focal_adh
PTPRG	CYFIP1	BioID_1%SAINT	Tight_Junction
PTPRG	CXADR	BioID_1%SAINT	Tight_Junction
PTPRG	CXADR	BioID_1%SAINT	E-Cad
PTPRG	CTNND1	BioID_1%SAINT	focal_adh
PTPRG	CTNND1	BioID_1%SAINT	Tight_Junction
PTPRG	CTNND1	BioID_1%SAINT	E-Cad
PTPRG	CTNNB1	BioID_1%SAINT	focal_adh
PTPRG	CTNNB1	BioID_1%SAINT	Tight_Junction
PTPRG	CTNNB1	BioID_1%SAINT	E-Cad
PTPRG	CTNNB1	BioID_1%SAINT	Hippo-Yap
PTPRG	CNP	BioID_1%SAINT	focal_adh
PTPRG	CNP	BioID_1%SAINT	Tight_Junction
PTPRG	CLNS1A	BioID_1%SAINT	focal_adh
PTPRG	CEP89	BioID_1%SAINT	Hippo-Yap
PTPRG	CDCA3	BioID_1%SAINT	E-Cad
PTPRG	CDC42BPB	BioID_1%SAINT	focal_adh
PTPRG	CDC42BPB	BioID_1%SAINT	Tight_Junction
PTPRG	CDC42BPA	BioID_1%SAINT	focal_adh
PTPRG	CDC42	BioID_1%SAINT	Tight_Junction
PTPRG	CCDC88A	BioID_1%SAINT	focal_adh
PTPRG	CASKIN2	BioID_1%SAINT	E-Cad
PTPRG	CASK	BioID_1%SAINT	Tight_Junction
PTPRG	BSG	BioID_1%SAINT	focal_adh
PTPRG	BSG	BioID_1%SAINT	E-Cad
PTPRG	BASP1	BioID_1%SAINT	focal_adh
PTPRG	BASP1	BioID_1%SAINT	Hippo-Yap
PTPRG	BAIAP2	BioID_1%SAINT	focal_adh
PTPRG	BAIAP2	BioID_1%SAINT	Tight_Junction
PTPRG	BAIAP2	BioID_1%SAINT	E-Cad
PTPRG	BAIAP2	BioID_1%SAINT	Hippo-Yap
PTPRG	ANKRD26	BioID_1%SAINT	Hippo-Yap
PTPRG	ADD3	BioID_1%SAINT	E-Cad
PTPRG	ADD2	BioID_1%SAINT	focal_adh
PTPRG	ADCY9	BioID_1%SAINT	E-Cad
PTPRG	ADCY9	BioID_1%SAINT	Desmosome
PTPRG	ACBD3	BioID_1%SAINT	E-Cad
PTPRG	MON2	BioID_1%SAINT	focal_adh
PTPRG	IQGAP2	BioID_1%SAINT	focal_adh
PTPRG	FAM129B	BioID_1%SAINT	focal_adh
PTPRG	FAM129B	BioID_1%SAINT	Tight_Junction
PTPRG	FAM129B	BioID_1%SAINT	E-Cad
PTPRH	SCRIB	BioID_1%SAINT	focal_adh
PTPRH	SCRIB	BioID_1%SAINT	Tight_Junction
PTPRH	SCRIB	BioID_1%SAINT	E-Cad
PTPRH	SCRIB	BioID_1%SAINT	Desmosome
PTPRH	RICTOR	BioID_1%SAINT	Hippo-Yap
PTPRH	RALGAPB	BioID_1%SAINT	Hippo-Yap
PTPRH	RALGAPA1	BioID_1%SAINT	Hippo-Yap
PTPRH	RAB11FIP5	BioID_1%SAINT	focal_adh
PTPRH	RAB11FIP5	BioID_1%SAINT	Tight_Junction
PTPRH	RAB11FIP2	BioID_1%SAINT	Hippo-Yap
PTPRH	RAB11FIP1	BioID_1%SAINT	Tight_Junction
PTPRH	RAB11FIP1	BioID_1%SAINT	Hippo-Yap
PTPRH	PPFIBP1	BioID_1%SAINT	focal_adh
PTPRH	PPFIBP1	BioID_1%SAINT	Tight_Junction
PTPRH	PPFIBP1	BioID_1%SAINT	E-Cad
PTPRH	PPFIBP1	BioID_1%SAINT	Hippo-Yap
PTPRH	MARK3	BioID_1%SAINT	E-Cad
PTPRH	MARK3	BioID_1%SAINT	Hippo-Yap
PTPRH	FLOT2	BioID_1%SAINT	focal_adh
PTPRH	EXOC3	BioID_1%SAINT	focal_adh
PTPRH	EXOC3	BioID_1%SAINT	Tight_Junction
PTPRH	EXOC3	BioID_1%SAINT	E-Cad
PTPRH	EXOC1	BioID_1%SAINT	Tight_Junction
PTPRH	EPB41L5	BioID_1%SAINT	focal_adh
PTPRH	CDK5	BioID_1%SAINT	Tight_Junction
PTPRH	CDK5	BioID_1%SAINT	Desmosome
PTPRH	CASK	BioID_1%SAINT	Tight_Junction
PTPRH	SLC4A7	BioID_1%SAINT	E-Cad
PTPRH	DSG2	BioID_1%SAINT	Tight_Junction
PTPRH	DSG2	BioID_1%SAINT	E-Cad
PTPRH	DSG2	BioID_1%SAINT	Hemidesmosome
PTPRH	DSG2	BioID_1%SAINT	Desmosome
PTPRH	CDC42BPA	BioID_1%SAINT	focal_adh
PTPRH	ARHGAP1	BioID_1%SAINT	Tight_Junction
PTPRH	ARHGAP1	BioID_1%SAINT	E-Cad
PTPRJ	SNX6	BioID_1%SAINT	Tight_Junction
PTPRJ	SNAP23	BioID_1%SAINT	focal_adh
PTPRJ	SNAP23	BioID_1%SAINT	Tight_Junction
PTPRJ	SNAP23	BioID_1%SAINT	E-Cad
PTPRJ	SLC4A7	BioID_1%SAINT	E-Cad
PTPRJ	RAB11FIP1	BioID_1%SAINT	Tight_Junction
PTPRJ	RAB11FIP1	BioID_1%SAINT	Hippo-Yap
PTPRJ	PPFIBP1	BioID_1%SAINT	focal_adh
PTPRJ	PPFIBP1	BioID_1%SAINT	Tight_Junction
PTPRJ	PPFIBP1	BioID_1%SAINT	E-Cad
PTPRJ	PPFIBP1	BioID_1%SAINT	Hippo-Yap
PTPRJ	MARK2	BioID_1%SAINT	focal_adh
PTPRJ	MARK2	BioID_1%SAINT	Tight_Junction
PTPRJ	MARK2	BioID_1%SAINT	E-Cad
PTPRJ	MARK2	BioID_1%SAINT	Hippo-Yap
PTPRJ	MARK2	BioID_1%SAINT	Desmosome
PTPRJ	FLOT2	BioID_1%SAINT	focal_adh
PTPRJ	ECH1	BioID_1%SAINT	Hippo-Yap
PTPRJ	ADD3	BioID_1%SAINT	E-Cad
PTPRJ	FLOT1	BioID_1%SAINT	focal_adh
PTPRJ	FLOT1	BioID_1%SAINT	E-Cad
PTPRK	USP6NL	BioID_1%SAINT	focal_adh
PTPRK	USP6NL	BioID_1%SAINT	Tight_Junction
PTPRK	USP6NL	BioID_1%SAINT	E-Cad
PTPRK	TANC1	BioID_1%SAINT	focal_adh
PTPRK	TANC1	BioID_1%SAINT	E-Cad
PTPRK	SLC12A2	BioID_1%SAINT	Tight_Junction
PTPRK	SLC12A2	BioID_1%SAINT	E-Cad
PTPRK	SIPA1L3	BioID_1%SAINT	focal_adh
PTPRK	SIPA1L3	BioID_1%SAINT	Tight_Junction
PTPRK	SIPA1L3	BioID_1%SAINT	E-Cad
PTPRK	SIPA1L3	BioID_1%SAINT	Hippo-Yap
PTPRK	SEC24B	BioID_1%SAINT	focal_adh
PTPRK	SEC24B	BioID_1%SAINT	Tight_Junction
PTPRK	SEC24B	BioID_1%SAINT	E-Cad
PTPRK	SEC24B	BioID_1%SAINT	Hemidesmosome
PTPRK	SEC23B	BioID_1%SAINT	focal_adh
PTPRK	SEC23B	BioID_1%SAINT	Tight_Junction
PTPRK	SEC23B	BioID_1%SAINT	Hemidesmosome
PTPRK	SEC23A	BioID_1%SAINT	focal_adh
PTPRK	SEC23A	BioID_1%SAINT	Tight_Junction
PTPRK	PLEKHA5	BioID_1%SAINT	Tight_Junction
PTPRK	PLEKHA5	BioID_1%SAINT	E-Cad
PTPRK	PLEKHA5	BioID_1%SAINT	Hippo-Yap
PTPRK	PKP4	BioID_1%SAINT	focal_adh
PTPRK	PKP4	BioID_1%SAINT	E-Cad
PTPRK	PKP4	BioID_1%SAINT	Hippo-Yap
PTPRK	PKP4	BioID_1%SAINT	Desmosome
PTPRK	PKP2	BioID_1%SAINT	focal_adh
PTPRK	PKP2	BioID_1%SAINT	Tight_Junction
PTPRK	PKP2	BioID_1%SAINT	E-Cad
PTPRK	PKP2	BioID_1%SAINT	Hippo-Yap
PTPRK	PIK3R2	BioID_1%SAINT	focal_adh
PTPRK	PEAK1	BioID_1%SAINT	focal_adh
PTPRK	PEAK1	BioID_1%SAINT	E-Cad
PTPRK	PEAK1	BioID_1%SAINT	Desmosome
PTPRK	NCKAP5L	BioID_1%SAINT	Hippo-Yap
PTPRK	NCKAP1	BioID_1%SAINT	focal_adh
PTPRK	NCKAP1	BioID_1%SAINT	Tight_Junction
PTPRK	NCKAP1	BioID_1%SAINT	Hippo-Yap
PTPRK	MINK1	BioID_1%SAINT	E-Cad
PTPRK	MARK2	BioID_1%SAINT	focal_adh
PTPRK	MARK2	BioID_1%SAINT	Tight_Junction
PTPRK	MARK2	BioID_1%SAINT	E-Cad
PTPRK	MARK2	BioID_1%SAINT	Hippo-Yap
PTPRK	MARK2	BioID_1%SAINT	Desmosome
PTPRK	LSR	BioID_1%SAINT	Tight_Junction
PTPRK	LSR	BioID_1%SAINT	E-Cad
PTPRK	KIF14	BioID_1%SAINT	focal_adh
PTPRK	KIF14	BioID_1%SAINT	Hippo-Yap
PTPRK	KIDINS220	BioID_1%SAINT	focal_adh
PTPRK	KIDINS220	BioID_1%SAINT	E-Cad
PTPRK	GOLGA3	BioID_1%SAINT	Tight_Junction
PTPRK	GOLGA3	BioID_1%SAINT	E-Cad
PTPRK	EPHA2	BioID_1%SAINT	focal_adh
PTPRK	EPHA2	BioID_1%SAINT	E-Cad
PTPRK	ECH1	BioID_1%SAINT	Hippo-Yap
PTPRK	DNAJA3	BioID_1%SAINT	focal_adh
PTPRK	DNAJA3	BioID_1%SAINT	Hippo-Yap
PTPRK	DLG5	BioID_1%SAINT	focal_adh
PTPRK	DLG5	BioID_1%SAINT	E-Cad
PTPRK	CYFIP1	BioID_1%SAINT	focal_adh
PTPRK	CYFIP1	BioID_1%SAINT	Tight_Junction
PTPRK	CSNK1D	BioID_1%SAINT	focal_adh
PTPRK	CSNK1D	BioID_1%SAINT	Tight_Junction
PTPRK	CEP89	BioID_1%SAINT	Hippo-Yap
PTPRK	CDC42BPA	BioID_1%SAINT	focal_adh
PTPRK	CCDC88A	BioID_1%SAINT	focal_adh
PTPRK	ANKRD26	BioID_1%SAINT	Hippo-Yap
PTPRK	USP54	BioID_1%SAINT	Hippo-Yap
PTPRK	SLC4A7	BioID_1%SAINT	E-Cad
PTPRK	SEC24A	BioID_1%SAINT	focal_adh
PTPRK	SEC24A	BioID_1%SAINT	Tight_Junction
PTPRK	PTPN14	BioID_1%SAINT	Tight_Junction
PTPRK	PTPN14	BioID_1%SAINT	Hippo-Yap
PTPRK	PDZD11	BioID_1%SAINT	Tight_Junction
PTPRK	PDZD11	BioID_1%SAINT	Hippo-Yap
PTPRK	NOTCH2	BioID_1%SAINT	E-Cad
PTPRK	NOTCH2	BioID_1%SAINT	Hippo-Yap
PTPRK	NHS	BioID_1%SAINT	E-Cad
PTPRK	LZTS2	BioID_1%SAINT	focal_adh
PTPRK	LZTS2	BioID_1%SAINT	E-Cad
PTPRK	LZTS2	BioID_1%SAINT	Hippo-Yap
PTPRK	LZTS2	BioID_1%SAINT	Desmosome
PTPRK	CASK	BioID_1%SAINT	Tight_Junction
PTPRK	ARHGAP32	BioID_1%SAINT	focal_adh
PTPRK	ARHGAP32	BioID_1%SAINT	E-Cad
PTPRK	ABI1	BioID_1%SAINT	focal_adh
PTPRK	ABI1	BioID_1%SAINT	Tight_Junction
PTPRK	ABI1	BioID_1%SAINT	E-Cad
PTPRK	ABI1	BioID_1%SAINT	Desmosome
PTPRM	XPR1	BioID_1%SAINT	focal_adh
PTPRM	XPR1	BioID_1%SAINT	Hippo-Yap
PTPRM	USP6NL	BioID_1%SAINT	focal_adh
PTPRM	USP6NL	BioID_1%SAINT	Tight_Junction
PTPRM	USP6NL	BioID_1%SAINT	E-Cad
PTPRM	STXBP3	BioID_1%SAINT	focal_adh
PTPRM	SPTBN1	BioID_1%SAINT	focal_adh
PTPRM	SPTBN1	BioID_1%SAINT	Tight_Junction
PTPRM	SPTBN1	BioID_1%SAINT	E-Cad
PTPRM	SEC24B	BioID_1%SAINT	focal_adh
PTPRM	SEC24B	BioID_1%SAINT	Tight_Junction
PTPRM	SEC24B	BioID_1%SAINT	E-Cad
PTPRM	SEC24B	BioID_1%SAINT	Hemidesmosome
PTPRM	SCRIB	BioID_1%SAINT	focal_adh
PTPRM	SCRIB	BioID_1%SAINT	Tight_Junction
PTPRM	SCRIB	BioID_1%SAINT	E-Cad
PTPRM	SCRIB	BioID_1%SAINT	Desmosome
PTPRM	PLEKHA5	BioID_1%SAINT	Tight_Junction
PTPRM	PLEKHA5	BioID_1%SAINT	E-Cad
PTPRM	PLEKHA5	BioID_1%SAINT	Hippo-Yap
PTPRM	PKP4	BioID_1%SAINT	focal_adh
PTPRM	PKP4	BioID_1%SAINT	E-Cad
PTPRM	PKP4	BioID_1%SAINT	Hippo-Yap
PTPRM	PKP4	BioID_1%SAINT	Desmosome
PTPRM	PIK3R2	BioID_1%SAINT	focal_adh
PTPRM	PDZD11	BioID_1%SAINT	Tight_Junction
PTPRM	PDZD11	BioID_1%SAINT	Hippo-Yap
PTPRM	NHSL1	BioID_1%SAINT	focal_adh
PTPRM	NHSL1	BioID_1%SAINT	E-Cad
PTPRM	NHSL1	BioID_1%SAINT	Desmosome
PTPRM	NCKAP1	BioID_1%SAINT	focal_adh
PTPRM	NCKAP1	BioID_1%SAINT	Tight_Junction
PTPRM	NCKAP1	BioID_1%SAINT	Hippo-Yap
PTPRM	MINK1	BioID_1%SAINT	E-Cad
PTPRM	LSR	BioID_1%SAINT	Tight_Junction
PTPRM	LSR	BioID_1%SAINT	E-Cad
PTPRM	KIDINS220	BioID_1%SAINT	focal_adh
PTPRM	KIDINS220	BioID_1%SAINT	E-Cad
PTPRM	JUP	BioID_1%SAINT	E-Cad
PTPRM	JUP	BioID_1%SAINT	Hemidesmosome
PTPRM	HLA-A	BioID_1%SAINT	focal_adh
PTPRM	HLA-A	BioID_1%SAINT	Tight_Junction
PTPRM	FLOT2	BioID_1%SAINT	focal_adh
PTPRM	FAM83B	BioID_1%SAINT	E-Cad
PTPRM	FAM83B	BioID_1%SAINT	Hippo-Yap
PTPRM	EPHA2	BioID_1%SAINT	focal_adh
PTPRM	EPHA2	BioID_1%SAINT	E-Cad
PTPRM	EHD4	BioID_1%SAINT	focal_adh
PTPRM	EHD4	BioID_1%SAINT	Tight_Junction
PTPRM	EHD4	BioID_1%SAINT	E-Cad
PTPRM	EHD1	BioID_1%SAINT	Tight_Junction
PTPRM	EHD1	BioID_1%SAINT	E-Cad
PTPRM	EHD1	BioID_1%SAINT	Desmosome
PTPRM	ECH1	BioID_1%SAINT	Hippo-Yap
PTPRM	DSG2	BioID_1%SAINT	Tight_Junction
PTPRM	DSG2	BioID_1%SAINT	E-Cad
PTPRM	DSG2	BioID_1%SAINT	Hemidesmosome
PTPRM	DSG2	BioID_1%SAINT	Desmosome
PTPRM	DLG5	BioID_1%SAINT	focal_adh
PTPRM	DLG5	BioID_1%SAINT	E-Cad
PTPRM	CYFIP2	BioID_1%SAINT	Tight_Junction
PTPRM	CYFIP2	BioID_1%SAINT	Hippo-Yap
PTPRM	CYFIP1	BioID_1%SAINT	focal_adh
PTPRM	CYFIP1	BioID_1%SAINT	Tight_Junction
PTPRM	CSNK1D	BioID_1%SAINT	focal_adh
PTPRM	CSNK1D	BioID_1%SAINT	Tight_Junction
PTPRM	CDC42BPA	BioID_1%SAINT	focal_adh
PTPRM	CCDC88A	BioID_1%SAINT	focal_adh
PTPRM	BAIAP2	BioID_1%SAINT	focal_adh
PTPRM	BAIAP2	BioID_1%SAINT	Tight_Junction
PTPRM	BAIAP2	BioID_1%SAINT	E-Cad
PTPRM	BAIAP2	BioID_1%SAINT	Hippo-Yap
PTPRM	ANKRD26	BioID_1%SAINT	Hippo-Yap
PTPRM	TRIP11	BioID_1%SAINT	E-Cad
PTPRM	TFRC	BioID_1%SAINT	focal_adh
PTPRM	SLC12A2	BioID_1%SAINT	Tight_Junction
PTPRM	SLC12A2	BioID_1%SAINT	E-Cad
PTPRM	NOTCH2	BioID_1%SAINT	E-Cad
PTPRM	NOTCH2	BioID_1%SAINT	Hippo-Yap
PTPRM	MYO1D	BioID_1%SAINT	focal_adh
PTPRM	MYO1D	BioID_1%SAINT	Tight_Junction
PTPRM	MARK2	BioID_1%SAINT	focal_adh
PTPRM	MARK2	BioID_1%SAINT	Tight_Junction
PTPRM	MARK2	BioID_1%SAINT	E-Cad
PTPRM	MARK2	BioID_1%SAINT	Hippo-Yap
PTPRM	MARK2	BioID_1%SAINT	Desmosome
PTPRM	KIF2C	BioID_1%SAINT	focal_adh
PTPRM	KIF2C	BioID_1%SAINT	Hippo-Yap
PTPRM	GOLGB1	BioID_1%SAINT	focal_adh
PTPRM	GOLGB1	BioID_1%SAINT	E-Cad
PTPRM	ERBB2IP	BioID_1%SAINT	focal_adh
PTPRM	ERBB2IP	BioID_1%SAINT	E-Cad
PTPRM	DST	BioID_1%SAINT	focal_adh
PTPRM	DST	BioID_1%SAINT	Tight_Junction
PTPRM	DST	BioID_1%SAINT	E-Cad
PTPRM	DST	BioID_1%SAINT	Hippo-Yap
PTPRM	ARHGEF40	BioID_1%SAINT	focal_adh
PTPRN	UGGT1	BioID_1%SAINT	focal_adh
PTPRN	UGGT1	BioID_1%SAINT	Tight_Junction
PTPRN	UGGT1	BioID_1%SAINT	Hemidesmosome
PTPRN	TXNDC5	BioID_1%SAINT	focal_adh
PTPRN	TXNDC5	BioID_1%SAINT	Tight_Junction
PTPRN	TXNDC5	BioID_1%SAINT	Hemidesmosome
PTPRN	TMTC3	BioID_1%SAINT	Desmosome
PTPRN	TFRC	BioID_1%SAINT	focal_adh
PTPRN	STT3B	BioID_1%SAINT	Hemidesmosome
PTPRN	RCN2	BioID_1%SAINT	Hippo-Yap
PTPRN	PPIB	BioID_1%SAINT	focal_adh
PTPRN	PPIB	BioID_1%SAINT	Hemidesmosome
PTPRN	PLOD3	BioID_1%SAINT	focal_adh
PTPRN	PLOD3	BioID_1%SAINT	Hemidesmosome
PTPRN	PLOD1	BioID_1%SAINT	focal_adh
PTPRN	PLOD1	BioID_1%SAINT	Hippo-Yap
PTPRN	PDIA6	BioID_1%SAINT	focal_adh
PTPRN	PDIA6	BioID_1%SAINT	Tight_Junction
PTPRN	PDIA6	BioID_1%SAINT	Desmosome
PTPRN	PDIA4	BioID_1%SAINT	Tight_Junction
PTPRN	PDIA4	BioID_1%SAINT	Hemidesmosome
PTPRN	PDIA4	BioID_1%SAINT	Desmosome
PTPRN	PDIA3	BioID_1%SAINT	focal_adh
PTPRN	PDIA3	BioID_1%SAINT	Hemidesmosome
PTPRN	PDIA3	BioID_1%SAINT	Desmosome
PTPRN	P4HB	BioID_1%SAINT	focal_adh
PTPRN	P4HB	BioID_1%SAINT	Hemidesmosome
PTPRN	P4HA1	BioID_1%SAINT	focal_adh
PTPRN	P4HA1	BioID_1%SAINT	Tight_Junction
PTPRN	P4HA1	BioID_1%SAINT	Hemidesmosome
PTPRN	NUP210	BioID_1%SAINT	focal_adh
PTPRN	NUCB2	BioID_1%SAINT	Hemidesmosome
PTPRN	MIA3	BioID_1%SAINT	Hemidesmosome
PTPRN	MIA3	BioID_1%SAINT	Hippo-Yap
PTPRN	MIA3	BioID_1%SAINT	Desmosome
PTPRN	LMAN1	BioID_1%SAINT	Hemidesmosome
PTPRN	HYOU1	BioID_1%SAINT	focal_adh
PTPRN	HYOU1	BioID_1%SAINT	Tight_Junction
PTPRN	HYOU1	BioID_1%SAINT	Hemidesmosome
PTPRN	HYOU1	BioID_1%SAINT	Desmosome
PTPRN	HSPA5	BioID_1%SAINT	focal_adh
PTPRN	HSPA5	BioID_1%SAINT	E-Cad
PTPRN	HSPA5	BioID_1%SAINT	Hemidesmosome
PTPRN	HSP90B1	BioID_1%SAINT	Tight_Junction
PTPRN	HSP90B1	BioID_1%SAINT	Hemidesmosome
PTPRN	GRAMD1A	BioID_1%SAINT	Hemidesmosome
PTPRN	GLT25D1	BioID_1%SAINT	focal_adh
PTPRN	GANAB	BioID_1%SAINT	Tight_Junction
PTPRN	GANAB	BioID_1%SAINT	Hemidesmosome
PTPRN	FLOT1	BioID_1%SAINT	focal_adh
PTPRN	FLOT1	BioID_1%SAINT	E-Cad
PTPRN	ERP29	BioID_1%SAINT	Hemidesmosome
PTPRN	ECH1	BioID_1%SAINT	Hippo-Yap
PTPRN	DNAJB11	BioID_1%SAINT	focal_adh
PTPRN	DNAJB11	BioID_1%SAINT	Hemidesmosome
PTPRN	CANX	BioID_1%SAINT	Tight_Junction
PTPRN	CALU	BioID_1%SAINT	focal_adh
PTPRN	CALU	BioID_1%SAINT	Tight_Junction
PTPRN	CALU	BioID_1%SAINT	Hemidesmosome
PTPRN	CALR	BioID_1%SAINT	focal_adh
PTPRN	CALR	BioID_1%SAINT	Hemidesmosome
PTPRN	RPN2	BioID_1%SAINT	Hemidesmosome
PTPRN	LRPAP1	BioID_1%SAINT	Hemidesmosome
PTPRN	LAMB1	BioID_1%SAINT	focal_adh
PTPRN	LAMB1	BioID_1%SAINT	Hemidesmosome
PTPRN	IKBIP	BioID_1%SAINT	focal_adh
PTPRN2	XPR1	BioID_1%SAINT	focal_adh
PTPRN2	XPR1	BioID_1%SAINT	Hippo-Yap
PTPRN2	UQCRC1	BioID_1%SAINT	focal_adh
PTPRN2	TRIP11	BioID_1%SAINT	E-Cad
PTPRN2	TOR1AIP1	BioID_1%SAINT	Hemidesmosome
PTPRN2	STIM1	BioID_1%SAINT	E-Cad
PTPRN2	STIM1	BioID_1%SAINT	Hemidesmosome
PTPRN2	STAM2	BioID_1%SAINT	focal_adh
PTPRN2	STAM2	BioID_1%SAINT	Desmosome
PTPRN2	STAM	BioID_1%SAINT	Tight_Junction
PTPRN2	STAM	BioID_1%SAINT	Hippo-Yap
PTPRN2	SNAP23	BioID_1%SAINT	focal_adh
PTPRN2	SNAP23	BioID_1%SAINT	Tight_Junction
PTPRN2	SNAP23	BioID_1%SAINT	E-Cad
PTPRN2	SLC4A7	BioID_1%SAINT	E-Cad
PTPRN2	SLC12A2	BioID_1%SAINT	Tight_Junction
PTPRN2	SLC12A2	BioID_1%SAINT	E-Cad
PTPRN2	SEC22B	BioID_1%SAINT	focal_adh
PTPRN2	OCLN	BioID_1%SAINT	Tight_Junction
PTPRN2	OCLN	BioID_1%SAINT	E-Cad
PTPRN2	NUP155	BioID_1%SAINT	focal_adh
PTPRN2	NUP155	BioID_1%SAINT	Tight_Junction
PTPRN2	MARK2	BioID_1%SAINT	focal_adh
PTPRN2	MARK2	BioID_1%SAINT	Tight_Junction
PTPRN2	MARK2	BioID_1%SAINT	E-Cad
PTPRN2	MARK2	BioID_1%SAINT	Hippo-Yap
PTPRN2	MARK2	BioID_1%SAINT	Desmosome
PTPRN2	KIDINS220	BioID_1%SAINT	focal_adh
PTPRN2	KIDINS220	BioID_1%SAINT	E-Cad
PTPRN2	HSPA5	BioID_1%SAINT	focal_adh
PTPRN2	HSPA5	BioID_1%SAINT	E-Cad
PTPRN2	HSPA5	BioID_1%SAINT	Hemidesmosome
PTPRN2	HGS	BioID_1%SAINT	focal_adh
PTPRN2	HGS	BioID_1%SAINT	Tight_Junction
PTPRN2	HGS	BioID_1%SAINT	Hippo-Yap
PTPRN2	HGS	BioID_1%SAINT	Desmosome
PTPRN2	GSTM3	BioID_1%SAINT	focal_adh
PTPRN2	GSR	BioID_1%SAINT	focal_adh
PTPRN2	GSR	BioID_1%SAINT	Tight_Junction
PTPRN2	GOPC	BioID_1%SAINT	Tight_Junction
PTPRN2	GOLGB1	BioID_1%SAINT	focal_adh
PTPRN2	GOLGB1	BioID_1%SAINT	E-Cad
PTPRN2	GOLGA4	BioID_1%SAINT	focal_adh
PTPRN2	GOLGA3	BioID_1%SAINT	Tight_Junction
PTPRN2	GOLGA3	BioID_1%SAINT	E-Cad
PTPRN2	FKBP8	BioID_1%SAINT	Tight_Junction
PTPRN2	FARSB	BioID_1%SAINT	focal_adh
PTPRN2	FARSB	BioID_1%SAINT	Tight_Junction
PTPRN2	EMD	BioID_1%SAINT	focal_adh
PTPRN2	EMD	BioID_1%SAINT	E-Cad
PTPRN2	EMD	BioID_1%SAINT	Hemidesmosome
PTPRN2	ECH1	BioID_1%SAINT	Hippo-Yap
PTPRN2	CSTB	BioID_1%SAINT	focal_adh
PTPRN2	CSTB	BioID_1%SAINT	Tight_Junction
PTPRN2	CAV1	BioID_1%SAINT	focal_adh
PTPRN2	CAV1	BioID_1%SAINT	Tight_Junction
PTPRN2	ARHGAP1	BioID_1%SAINT	Tight_Junction
PTPRN2	ARHGAP1	BioID_1%SAINT	E-Cad
PTPRN2	APPL1	BioID_1%SAINT	focal_adh
PTPRN2	APPL1	BioID_1%SAINT	Tight_Junction
PTPRN2	ANKLE2	BioID_1%SAINT	Hemidesmosome
PTPRN2	ACBD3	BioID_1%SAINT	E-Cad
PTPRN2	TRIOBP	BioID_1%SAINT	focal_adh
PTPRN2	TRIOBP	BioID_1%SAINT	Tight_Junction
PTPRN2	TMX1	BioID_1%SAINT	Tight_Junction
PTPRN2	SUN2	BioID_1%SAINT	focal_adh
PTPRN2	SUN2	BioID_1%SAINT	Tight_Junction
PTPRN2	STX7	BioID_1%SAINT	Tight_Junction
PTPRN2	SNAP47	BioID_1%SAINT	focal_adh
PTPRN2	SEC24B	BioID_1%SAINT	focal_adh
PTPRN2	SEC24B	BioID_1%SAINT	Tight_Junction
PTPRN2	SEC24B	BioID_1%SAINT	E-Cad
PTPRN2	SEC24B	BioID_1%SAINT	Hemidesmosome
PTPRN2	PDXDC1	BioID_1%SAINT	focal_adh
PTPRN2	PDXDC1	BioID_1%SAINT	E-Cad
PTPRN2	LMNB2	BioID_1%SAINT	focal_adh
PTPRN2	ITPR3	BioID_1%SAINT	focal_adh
PTPRN2	ITPR3	BioID_1%SAINT	Tight_Junction
PTPRN2	ITPR3	BioID_1%SAINT	Desmosome
PTPRN2	IGF2R	BioID_1%SAINT	focal_adh
PTPRN2	IGF2R	BioID_1%SAINT	E-Cad
PTPRN2	FLOT2	BioID_1%SAINT	focal_adh
PTPRN2	FAM83B	BioID_1%SAINT	E-Cad
PTPRN2	FAM83B	BioID_1%SAINT	Hippo-Yap
PTPRN2	CLCC1	BioID_1%SAINT	Tight_Junction
PTPRN2	CLCC1	BioID_1%SAINT	Hemidesmosome
PTPRN2	AHCY	BioID_1%SAINT	focal_adh
PTPRN2	ACTR3	BioID_1%SAINT	focal_adh
PTPRN2	ACTR3	BioID_1%SAINT	Tight_Junction
PTPRO	EPHA2	BioID_1%SAINT	focal_adh
PTPRO	EPHA2	BioID_1%SAINT	E-Cad
PTPRO	ECH1	BioID_1%SAINT	Hippo-Yap
PTPRO	DNAJA3	BioID_1%SAINT	focal_adh
PTPRO	DNAJA3	BioID_1%SAINT	Hippo-Yap
PTPRR	WASH1	BioID_1%SAINT	focal_adh
PTPRR	TBC1D5	BioID_1%SAINT	focal_adh
PTPRR	TBC1D5	BioID_1%SAINT	Tight_Junction
PTPRR	TBC1D5	BioID_1%SAINT	Hippo-Yap
PTPRR	SNX6	BioID_1%SAINT	Tight_Junction
PTPRR	PNMA2	BioID_1%SAINT	Hippo-Yap
PTPRR	LTN1	BioID_1%SAINT	focal_adh
PTPRR	KIAA0196	BioID_1%SAINT	focal_adh
PTPRR	GEMIN4	BioID_1%SAINT	focal_adh
PTPRR	ECH1	BioID_1%SAINT	Hippo-Yap
PTPRR	DNAJC13	BioID_1%SAINT	focal_adh
PTPRR	DNAJC13	BioID_1%SAINT	Tight_Junction
PTPRR	DLG5	BioID_1%SAINT	focal_adh
PTPRR	DLG5	BioID_1%SAINT	E-Cad
PTPRR	STEAP3	BioID_1%SAINT	E-Cad
PTPRR	PIK3R2	BioID_1%SAINT	focal_adh
PTPRR	MARK2	BioID_1%SAINT	focal_adh
PTPRR	MARK2	BioID_1%SAINT	Tight_Junction
PTPRR	MARK2	BioID_1%SAINT	E-Cad
PTPRR	MARK2	BioID_1%SAINT	Hippo-Yap
PTPRR	MARK2	BioID_1%SAINT	Desmosome
PTPRR	IGF2R	BioID_1%SAINT	focal_adh
PTPRR	IGF2R	BioID_1%SAINT	E-Cad
PTPRR	HLA-A	BioID_1%SAINT	focal_adh
PTPRR	HLA-A	BioID_1%SAINT	Tight_Junction
PTPRR	GSTM3	BioID_1%SAINT	focal_adh
PTPRR	DNAJA3	BioID_1%SAINT	focal_adh
PTPRR	DNAJA3	BioID_1%SAINT	Hippo-Yap
PTPRR	ANKRD26	BioID_1%SAINT	Hippo-Yap
PTPRS	ZDHHC5	BioID_1%SAINT	focal_adh
PTPRS	ZDHHC5	BioID_1%SAINT	E-Cad
PTPRS	XPR1	BioID_1%SAINT	focal_adh
PTPRS	XPR1	BioID_1%SAINT	Hippo-Yap
PTPRS	WASF2	BioID_1%SAINT	focal_adh
PTPRS	WASF2	BioID_1%SAINT	Tight_Junction
PTPRS	WASF2	BioID_1%SAINT	E-Cad
PTPRS	USP6NL	BioID_1%SAINT	focal_adh
PTPRS	USP6NL	BioID_1%SAINT	Tight_Junction
PTPRS	USP6NL	BioID_1%SAINT	E-Cad
PTPRS	UNC5B	BioID_1%SAINT	focal_adh
PTPRS	TRIP11	BioID_1%SAINT	E-Cad
PTPRS	TRIO	BioID_1%SAINT	Desmosome
PTPRS	STEAP3	BioID_1%SAINT	E-Cad
PTPRS	SPTBN1	BioID_1%SAINT	focal_adh
PTPRS	SPTBN1	BioID_1%SAINT	Tight_Junction
PTPRS	SPTBN1	BioID_1%SAINT	E-Cad
PTPRS	SNTB2	BioID_1%SAINT	focal_adh
PTPRS	SNTB2	BioID_1%SAINT	Hippo-Yap
PTPRS	SNTB2	BioID_1%SAINT	Desmosome
PTPRS	SNAP23	BioID_1%SAINT	focal_adh
PTPRS	SNAP23	BioID_1%SAINT	Tight_Junction
PTPRS	SNAP23	BioID_1%SAINT	E-Cad
PTPRS	SLC4A7	BioID_1%SAINT	E-Cad
PTPRS	SLC12A2	BioID_1%SAINT	Tight_Junction
PTPRS	SLC12A2	BioID_1%SAINT	E-Cad
PTPRS	RICTOR	BioID_1%SAINT	Hippo-Yap
PTPRS	RASAL2	BioID_1%SAINT	focal_adh
PTPRS	RASAL2	BioID_1%SAINT	Hippo-Yap
PTPRS	PTPN13	BioID_1%SAINT	Tight_Junction
PTPRS	PTPN13	BioID_1%SAINT	Hippo-Yap
PTPRS	PPFIBP1	BioID_1%SAINT	focal_adh
PTPRS	PPFIBP1	BioID_1%SAINT	Tight_Junction
PTPRS	PPFIBP1	BioID_1%SAINT	E-Cad
PTPRS	PPFIBP1	BioID_1%SAINT	Hippo-Yap
PTPRS	PPFIA1	BioID_1%SAINT	focal_adh
PTPRS	PPFIA1	BioID_1%SAINT	Hippo-Yap
PTPRS	PIK3R2	BioID_1%SAINT	focal_adh
PTPRS	OCLN	BioID_1%SAINT	Tight_Junction
PTPRS	OCLN	BioID_1%SAINT	E-Cad
PTPRS	NCKAP1	BioID_1%SAINT	focal_adh
PTPRS	NCKAP1	BioID_1%SAINT	Tight_Junction
PTPRS	NCKAP1	BioID_1%SAINT	Hippo-Yap
PTPRS	MARK2	BioID_1%SAINT	focal_adh
PTPRS	MARK2	BioID_1%SAINT	Tight_Junction
PTPRS	MARK2	BioID_1%SAINT	E-Cad
PTPRS	MARK2	BioID_1%SAINT	Hippo-Yap
PTPRS	MARK2	BioID_1%SAINT	Desmosome
PTPRS	LSR	BioID_1%SAINT	Tight_Junction
PTPRS	LSR	BioID_1%SAINT	E-Cad
PTPRS	LPHN2	BioID_1%SAINT	E-Cad
PTPRS	KIDINS220	BioID_1%SAINT	focal_adh
PTPRS	KIDINS220	BioID_1%SAINT	E-Cad
PTPRS	JUP	BioID_1%SAINT	E-Cad
PTPRS	JUP	BioID_1%SAINT	Hemidesmosome
PTPRS	HLA-A	BioID_1%SAINT	focal_adh
PTPRS	HLA-A	BioID_1%SAINT	Tight_Junction
PTPRS	FRS2	BioID_1%SAINT	E-Cad
PTPRS	FRS2	BioID_1%SAINT	Desmosome
PTPRS	FLOT2	BioID_1%SAINT	focal_adh
PTPRS	FLOT1	BioID_1%SAINT	focal_adh
PTPRS	FLOT1	BioID_1%SAINT	E-Cad
PTPRS	FARP1	BioID_1%SAINT	focal_adh
PTPRS	FARP1	BioID_1%SAINT	Tight_Junction
PTPRS	FAM83B	BioID_1%SAINT	E-Cad
PTPRS	FAM83B	BioID_1%SAINT	Hippo-Yap
PTPRS	EPHA2	BioID_1%SAINT	focal_adh
PTPRS	EPHA2	BioID_1%SAINT	E-Cad
PTPRS	EPB41L5	BioID_1%SAINT	focal_adh
PTPRS	EFR3A	BioID_1%SAINT	focal_adh
PTPRS	EFR3A	BioID_1%SAINT	E-Cad
PTPRS	EFR3A	BioID_1%SAINT	Desmosome
PTPRS	ECH1	BioID_1%SAINT	Hippo-Yap
PTPRS	DSG2	BioID_1%SAINT	Tight_Junction
PTPRS	DSG2	BioID_1%SAINT	E-Cad
PTPRS	DSG2	BioID_1%SAINT	Hemidesmosome
PTPRS	DSG2	BioID_1%SAINT	Desmosome
PTPRS	DSC3	BioID_1%SAINT	E-Cad
PTPRS	DSC3	BioID_1%SAINT	Desmosome
PTPRS	DLG5	BioID_1%SAINT	focal_adh
PTPRS	DLG5	BioID_1%SAINT	E-Cad
PTPRS	CYFIP2	BioID_1%SAINT	Tight_Junction
PTPRS	CYFIP2	BioID_1%SAINT	Hippo-Yap
PTPRS	CYFIP1	BioID_1%SAINT	focal_adh
PTPRS	CYFIP1	BioID_1%SAINT	Tight_Junction
PTPRS	CDC42BPA	BioID_1%SAINT	focal_adh
PTPRS	CCDC88A	BioID_1%SAINT	focal_adh
PTPRS	CASKIN2	BioID_1%SAINT	E-Cad
PTPRS	CASK	BioID_1%SAINT	Tight_Junction
PTPRS	BAIAP2	BioID_1%SAINT	focal_adh
PTPRS	BAIAP2	BioID_1%SAINT	Tight_Junction
PTPRS	BAIAP2	BioID_1%SAINT	E-Cad
PTPRS	BAIAP2	BioID_1%SAINT	Hippo-Yap
PTPRS	ANKRD26	BioID_1%SAINT	Hippo-Yap
PTPRS	ABI1	BioID_1%SAINT	focal_adh
PTPRS	ABI1	BioID_1%SAINT	Tight_Junction
PTPRS	ABI1	BioID_1%SAINT	E-Cad
PTPRS	ABI1	BioID_1%SAINT	Desmosome
PTPRS	PLEKHA5	BioID_1%SAINT	Tight_Junction
PTPRS	PLEKHA5	BioID_1%SAINT	E-Cad
PTPRS	PLEKHA5	BioID_1%SAINT	Hippo-Yap
PTPRS	NOTCH2	BioID_1%SAINT	E-Cad
PTPRS	NOTCH2	BioID_1%SAINT	Hippo-Yap
PTPRS	MPP7	BioID_1%SAINT	E-Cad
PTPRS	MPP7	BioID_1%SAINT	Hippo-Yap
PTPRS	LLGL1	BioID_1%SAINT	Tight_Junction
PTPRS	LLGL1	BioID_1%SAINT	E-Cad
PTPRS	DTNA	BioID_1%SAINT	Desmosome
PTPRS	CXADR	BioID_1%SAINT	Tight_Junction
PTPRS	CXADR	BioID_1%SAINT	E-Cad
PTPRT	XPR1	BioID_1%SAINT	focal_adh
PTPRT	XPR1	BioID_1%SAINT	Hippo-Yap
PTPRT	USP6NL	BioID_1%SAINT	focal_adh
PTPRT	USP6NL	BioID_1%SAINT	Tight_Junction
PTPRT	USP6NL	BioID_1%SAINT	E-Cad
PTPRT	RASAL2	BioID_1%SAINT	focal_adh
PTPRT	RASAL2	BioID_1%SAINT	Hippo-Yap
PTPRT	NCKAP1	BioID_1%SAINT	focal_adh
PTPRT	NCKAP1	BioID_1%SAINT	Tight_Junction
PTPRT	NCKAP1	BioID_1%SAINT	Hippo-Yap
PTPRT	KIDINS220	BioID_1%SAINT	focal_adh
PTPRT	KIDINS220	BioID_1%SAINT	E-Cad
PTPRT	GOLGB1	BioID_1%SAINT	focal_adh
PTPRT	GOLGB1	BioID_1%SAINT	E-Cad
PTPRT	FLOT2	BioID_1%SAINT	focal_adh
PTPRT	FLOT1	BioID_1%SAINT	focal_adh
PTPRT	FLOT1	BioID_1%SAINT	E-Cad
PTPRT	ECH1	BioID_1%SAINT	Hippo-Yap
PTPRT	DSG2	BioID_1%SAINT	Tight_Junction
PTPRT	DSG2	BioID_1%SAINT	E-Cad
PTPRT	DSG2	BioID_1%SAINT	Hemidesmosome
PTPRT	DSG2	BioID_1%SAINT	Desmosome
PTPRT	DLG5	BioID_1%SAINT	focal_adh
PTPRT	DLG5	BioID_1%SAINT	E-Cad
PTPRT	CDC42BPA	BioID_1%SAINT	focal_adh
PTPRT	YES1	BioID_1%SAINT	focal_adh
PTPRT	YES1	BioID_1%SAINT	Tight_Junction
PTPRT	PIK3R2	BioID_1%SAINT	focal_adh
PTPRT	PDZD11	BioID_1%SAINT	Tight_Junction
PTPRT	PDZD11	BioID_1%SAINT	Hippo-Yap
PTPRT	NOTCH2	BioID_1%SAINT	E-Cad
PTPRT	NOTCH2	BioID_1%SAINT	Hippo-Yap
PTPRT	MIA3	BioID_1%SAINT	Hemidesmosome
PTPRT	MIA3	BioID_1%SAINT	Hippo-Yap
PTPRT	MIA3	BioID_1%SAINT	Desmosome
PTPRT	HLA-A	BioID_1%SAINT	focal_adh
PTPRT	HLA-A	BioID_1%SAINT	Tight_Junction
PTPRT	CYFIP1	BioID_1%SAINT	focal_adh
PTPRT	CYFIP1	BioID_1%SAINT	Tight_Junction
PTPRU	WASF2	BioID_1%SAINT	focal_adh
PTPRU	WASF2	BioID_1%SAINT	Tight_Junction
PTPRU	WASF2	BioID_1%SAINT	E-Cad
PTPRU	USP6NL	BioID_1%SAINT	focal_adh
PTPRU	USP6NL	BioID_1%SAINT	Tight_Junction
PTPRU	USP6NL	BioID_1%SAINT	E-Cad
PTPRU	SPTBN1	BioID_1%SAINT	focal_adh
PTPRU	SPTBN1	BioID_1%SAINT	Tight_Junction
PTPRU	SPTBN1	BioID_1%SAINT	E-Cad
PTPRU	PTPN13	BioID_1%SAINT	Tight_Junction
PTPRU	PTPN13	BioID_1%SAINT	Hippo-Yap
PTPRU	PKP4	BioID_1%SAINT	focal_adh
PTPRU	PKP4	BioID_1%SAINT	E-Cad
PTPRU	PKP4	BioID_1%SAINT	Hippo-Yap
PTPRU	PKP4	BioID_1%SAINT	Desmosome
PTPRU	NHSL1	BioID_1%SAINT	focal_adh
PTPRU	NHSL1	BioID_1%SAINT	E-Cad
PTPRU	NHSL1	BioID_1%SAINT	Desmosome
PTPRU	NHS	BioID_1%SAINT	E-Cad
PTPRU	NCKAP1	BioID_1%SAINT	focal_adh
PTPRU	NCKAP1	BioID_1%SAINT	Tight_Junction
PTPRU	NCKAP1	BioID_1%SAINT	Hippo-Yap
PTPRU	MARK2	BioID_1%SAINT	focal_adh
PTPRU	MARK2	BioID_1%SAINT	Tight_Junction
PTPRU	MARK2	BioID_1%SAINT	E-Cad
PTPRU	MARK2	BioID_1%SAINT	Hippo-Yap
PTPRU	MARK2	BioID_1%SAINT	Desmosome
PTPRU	MAP4K4	BioID_1%SAINT	focal_adh
PTPRU	MAP4K4	BioID_1%SAINT	Tight_Junction
PTPRU	MAP4K4	BioID_1%SAINT	Hippo-Yap
PTPRU	LSR	BioID_1%SAINT	Tight_Junction
PTPRU	LSR	BioID_1%SAINT	E-Cad
PTPRU	HLA-A	BioID_1%SAINT	focal_adh
PTPRU	HLA-A	BioID_1%SAINT	Tight_Junction
PTPRU	FLOT2	BioID_1%SAINT	focal_adh
PTPRU	EPHA2	BioID_1%SAINT	focal_adh
PTPRU	EPHA2	BioID_1%SAINT	E-Cad
PTPRU	ECH1	BioID_1%SAINT	Hippo-Yap
PTPRU	DSG2	BioID_1%SAINT	Tight_Junction
PTPRU	DSG2	BioID_1%SAINT	E-Cad
PTPRU	DSG2	BioID_1%SAINT	Hemidesmosome
PTPRU	DSG2	BioID_1%SAINT	Desmosome
PTPRU	DLG5	BioID_1%SAINT	focal_adh
PTPRU	DLG5	BioID_1%SAINT	E-Cad
PTPRU	CYFIP2	BioID_1%SAINT	Tight_Junction
PTPRU	CYFIP2	BioID_1%SAINT	Hippo-Yap
PTPRU	CYFIP1	BioID_1%SAINT	focal_adh
PTPRU	CYFIP1	BioID_1%SAINT	Tight_Junction
PTPRU	BRK1	BioID_1%SAINT	focal_adh
PTPRU	ARHGAP5	BioID_1%SAINT	Tight_Junction
PTPRU	ARHGAP5	BioID_1%SAINT	E-Cad
PTPRU	ANKRD26	BioID_1%SAINT	Hippo-Yap
PTPRU	ABI1	BioID_1%SAINT	focal_adh
PTPRU	ABI1	BioID_1%SAINT	Tight_Junction
PTPRU	ABI1	BioID_1%SAINT	E-Cad
PTPRU	ABI1	BioID_1%SAINT	Desmosome
PTPRU	PDZD11	BioID_1%SAINT	Tight_Junction
PTPRU	PDZD11	BioID_1%SAINT	Hippo-Yap
PTPRU	KIDINS220	BioID_1%SAINT	focal_adh
PTPRU	KIDINS220	BioID_1%SAINT	E-Cad
PTPRU	DNAJA3	BioID_1%SAINT	focal_adh
PTPRU	DNAJA3	BioID_1%SAINT	Hippo-Yap
PTPN11	CSTB	BioPlex3.0	focal_adh
PTPN11	CSTB	BioPlex3.0	Tight_Junction
PTPN12	PXN	BioPlex3.0	focal_adh
PTPN12	PXN	BioPlex3.0	Tight_Junction
PTPN12	PXN	BioPlex3.0	E-Cad
PTPN12	SHC1	BioPlex3.0	Desmosome
PTPN14	YWHAH	BioPlex3.0	focal_adh
PTPN14	YWHAH	BioPlex3.0	Tight_Junction
PTPN14	YWHAH	BioPlex3.0	Hippo-Yap
PTPN14	MAGI1	BioPlex3.0	Tight_Junction
PTPN14	MAGI1	BioPlex3.0	E-Cad
PTPN14	MAGI1	BioPlex3.0	Hippo-Yap
PTPN14	MAGI3	BioPlex3.0	Tight_Junction
PTPN14	MAGI3	BioPlex3.0	E-Cad
PTPN14	STXBP4	BioPlex3.0	Tight_Junction
PTPN14	STXBP4	BioPlex3.0	Hippo-Yap
PTPN14	YAP1	BioPlex3.0	Tight_Junction
PTPN14	YAP1	BioPlex3.0	E-Cad
PTPN14	YAP1	BioPlex3.0	Desmosome
PTPN2	COL5A1	BioPlex3.0	focal_adh
PTPN22	PRKAR2B	BioPlex3.0	focal_adh
PTPN22	PRKAR2B	BioPlex3.0	Tight_Junction
PTPN6	PTPN12	BioPlex3.0	focal_adh
PTPN6	PTPN12	BioPlex3.0	Tight_Junction
PTPRA	GRB2	BioPlex3.0	focal_adh
PTPRA	GRB2	BioPlex3.0	Tight_Junction
PTPRA	DENND4A	BioPlex3.0	Hippo-Yap
PTPRA	LGALS1	BioPlex3.0	focal_adh
PTPRA	LGALS1	BioPlex3.0	Tight_Junction
PTPRB	RBM28	BioPlex3.0	focal_adh
PTPRB	RBM28	BioPlex3.0	Desmosome
PTPRB	FTSJ3	BioPlex3.0	focal_adh
PTPRB	DDX21	BioPlex3.0	focal_adh
PTPRB	DDX21	BioPlex3.0	Desmosome
PTPRB	GLYR1	BioPlex3.0	focal_adh
PTPRB	HP1BP3	BioPlex3.0	focal_adh
PTPRB	DDX31	BioPlex3.0	focal_adh
PTPRB	RRP8	BioPlex3.0	focal_adh
PTPRB	LGALS1	BioPlex3.0	focal_adh
PTPRB	LGALS1	BioPlex3.0	Tight_Junction
PTPRB	RBM34	BioPlex3.0	focal_adh
PTPRB	BRIX1	BioPlex3.0	focal_adh
PTPRB	PTPRS	BioPlex3.0	focal_adh
PTPRK	TUFM	BioPlex3.0	Tight_Junction
PTPRK	PXDN	BioPlex3.0	focal_adh
PTPRK	LAMA5	BioPlex3.0	focal_adh
PTPRK	CD109	BioPlex3.0	focal_adh
PTPRK	LAMB1	BioPlex3.0	focal_adh
PTPRK	LAMB1	BioPlex3.0	Hemidesmosome
PTPRK	SCARB1	BioPlex3.0	E-Cad
PTPRK	COL6A2	BioPlex3.0	focal_adh
PTPRK	EGFR	BioPlex3.0	E-Cad
PTPRK	CCDC102A	BioPlex3.0	focal_adh
PTPRK	COL6A1	BioPlex3.0	focal_adh
PTPRK	MANBA	BioPlex3.0	Desmosome
PTPRK	FBLN1	BioPlex3.0	focal_adh
PTPRK	LAMA3	BioPlex3.0	Hemidesmosome
PTPRM	SELENBP1	BioPlex3.0	Tight_Junction
PTPRN	TMEM214	BioPlex3.0	focal_adh
PTPRN2	MOSPD2	BioPlex3.0	Hemidesmosome
PTPRO	GTF2IRD1	BioPlex3.0	focal_adh
PTPRR	MAPK1	BioPlex3.0	focal_adh
PTPRR	MAPK1	BioPlex3.0	Tight_Junction
PTPRU	PTPRK	BioPlex3.0	focal_adh
PTPN1	EGFR	DEPOD	E-Cad
PTPN1	IGF1R	DEPOD	Tight_Junction
PTPN1	PDGFRB	DEPOD	focal_adh
PTPN1	SRC	DEPOD	focal_adh
PTPN1	SRC	DEPOD	Tight_Junction
PTPN1	SRC	DEPOD	E-Cad
PTPN1	IRS1	DEPOD	focal_adh
PTPN1	STAT3	DEPOD	focal_adh
PTPN1	STAT3	DEPOD	Tight_Junction
PTPN1	STAT3	DEPOD	Desmosome
PTPN1	STAM2	DEPOD	focal_adh
PTPN1	STAM2	DEPOD	Desmosome
PTPN1	ACTN1	DEPOD	focal_adh
PTPN1	ACTN1	DEPOD	Tight_Junction
PTPN1	ACTN1	DEPOD	Desmosome
PTPN1	PTPN1	DEPOD	focal_adh
PTPN1	PTPN1	DEPOD	Tight_Junction
PTPN1	PTPN1	DEPOD	E-Cad
PTPN1	PLCG1	DEPOD	focal_adh
PTPN1	EPHA3	DEPOD	focal_adh
PTPN1	STAT6	DEPOD	focal_adh
PTPN1	STAT6	DEPOD	Tight_Junction
PTPN1	CRK	DEPOD	focal_adh
PTPN1	CRK	DEPOD	Tight_Junction
PTPN1	CRK	DEPOD	E-Cad
PTPN1	CRK	DEPOD	Hemidesmosome
PTPN1	CRK	DEPOD	Desmosome
PTPN1	STAT5B	DEPOD	Tight_Junction
PTPN1	CAV1	DEPOD	focal_adh
PTPN1	CAV1	DEPOD	Tight_Junction
PTPN1	PTPN11	DEPOD	focal_adh
PTPN1	PTPN11	DEPOD	Tight_Junction
PTPN1	GAB1	DEPOD	Tight_Junction
PTPN1	GAB1	DEPOD	E-Cad
PTPN1	GAB1	DEPOD	Desmosome
PTPN11	STAT1	DEPOD	focal_adh
PTPN11	STAT1	DEPOD	Tight_Junction
PTPN11	STAT1	DEPOD	E-Cad
PTPN11	STAT1	DEPOD	Desmosome
PTPN11	GAB1	DEPOD	Tight_Junction
PTPN11	GAB1	DEPOD	E-Cad
PTPN11	GAB1	DEPOD	Desmosome
PTPN11	EGFR	DEPOD	E-Cad
PTPN11	PDGFRB	DEPOD	focal_adh
PTPN12	BCAR1	DEPOD	focal_adh
PTPN12	BCAR1	DEPOD	Tight_Junction
PTPN12	BCAR1	DEPOD	Desmosome
PTPN12	PTK2	DEPOD	focal_adh
PTPN12	PTK2	DEPOD	Tight_Junction
PTPN13	IRS1	DEPOD	focal_adh
PTPN13	TRIP6	DEPOD	focal_adh
PTPN13	TRIP6	DEPOD	Tight_Junction
PTPN13	TRIP6	DEPOD	E-Cad
PTPN13	TRIP6	DEPOD	Desmosome
PTPN2	STAT1	DEPOD	focal_adh
PTPN2	STAT1	DEPOD	Tight_Junction
PTPN2	STAT1	DEPOD	E-Cad
PTPN2	STAT1	DEPOD	Desmosome
PTPN2	EGFR	DEPOD	E-Cad
PTPN2	PDGFRB	DEPOD	focal_adh
[truncated: 60 more rows]
